# Supplementary material for: Analysis of the Association between CIMP and BRAFV600E in Colorectal Cancer by DNA Methylation Profiling
Source: PLoS One. 2009 Dec 21;4(12):e8357. doi: 10.1371/journal.pone.0008357 (PMC2791229; doi:10.1371/journal.pone.0008357)
Supplement: Dataset S1 — Raw β-values obtained from the Illumina GoldenGate DNA methylation assay on 58 primary colorectal tumor samples. Samples are labeled with internal IDs. (1.72 MB XLS) [file pone.0008357.s001.xls]

## Sheet: Sheet1
Hinoue et al., Dataset S1
Illumina Probe ID	Symbol	Chromosome	5702	5704	5706	5708	5710	5712	5714	5716	5718	5720	5823	5825	5827	5829	5831	5833	5835	5837	5839	5841	5843	5845	5847	5849	5851	5853	5855	5857	5859	5861	5863	5865	5867	5869	5871	5873	5875	5877	5879	5881	5883	5887	5889	5891	5893	5895	5899
AATK_E63_R	AATK	17	0.781544	0.663527	0.674923	0.521447	0.577925	0.622968	0.943559	0.698781	0.848086	0.348181	0.901124	0.869078	0.826414	0.899447	0.911802	0.919513	0.922817	0.768591	0.855883	0.857134	0.787123	0.883943	0.761466	0.41114	0.745784	0.7742	0.7369	0.941514	0.61049	0.764657	0.943426	0.69755	0.652763	0.894156	0.795195	0.906007	0.908921	0.73601	0.50541	0.879742	0.691636	0.728637	0.593045	0.722454	0.670807	0.623644	0.931389
AATK_P519_R	AATK	17	0.916108	0.856912	0.881713	0.860553	0.827086	0.88728	0.883167	0.921043	0.91782	0.704879	0.869609	0.864983	0.881759	0.889034	0.897528	0.842172	0.906986	0.880334	0.518321	0.82847	0.88517	0.882178	0.858887	0.926857	0.851789	0.886757	0.854057	0.917017	0.818099	0.796393	0.938908	0.867057	0.916871	0.804417	0.907862	0.840407	0.788505	0.849179	0.735678	0.839949	0.915044	0.790625	0.796199	0.918989	0.846211	0.918371	0.90231
AATK_P709_R	AATK	17	0.754487	0.703078	0.818026	0.729648	0.665101	0.720966	0.658691	0.723126	0.752262	0.638836	0.7007	0.689659	0.757837	0.719188	0.689971	0.642888	0.712621	0.682071	0.592245	0.646685	0.732664	0.708408	0.523554	0.748594	0.570912	0.689013	0.793645	0.782704	0.750882	0.660873	0.804726	0.656934	0.792552	0.576254	0.757772	0.633378	0.630171	0.727577	0.344965	0.711353	0.801291	0.581568	0.737472	0.832561	0.64513	0.719933	0.719328
ABCA1_E120_R	ABCA1	9	0.0174384	0.0206034	0.0192146	0.677843	0.0362499	0.0246967	0.0171958	0.0191362	0.0330689	0.019243	0.0208719	0.031558	0.0220684	0.0338057	0.029073	0.0275557	0.0222437	0.0204354	0.0187804	0.0323151	0.0242095	0.240854	0.017868	0.0226181	0.0174367	0.0223236	0.0222781	0.0243718	0.017411	0.0214996	0.0204251	0.0186913	0.0201381	0.0274464	0.0269012	0.0346899	0.0180558	0.0230705	0.0218009	0.0191289	0.0199061	0.0241392	0.0220601	0.0206014	0.0229159	0.0198595	0.0249174
ABCA1_P45_F	ABCA1	9	0.0247031	0.0273515	0.0484697	0.686952	0.0348595	0.0515512	0.0230608	0.0299257	0.0223918	0.0266197	0.0334932	0.0506522	0.0422795	0.0455989	0.0347479	0.031023	0.0301329	0.0289646	0.0241468	0.0458365	0.0356778	0.49876	0.0260504	0.0292936	0.0228331	0.0328534	0.0337324	0.0341361	0.0275495	0.0464342	0.0247598	0.0247141	0.0323551	0.0318964	0.0301318	0.0411308	0.0378586	0.0303577	0.0269985	0.0236016	0.0283174	0.0341907	0.0362402	0.0325951	0.0364528	0.031794	0.0389156
ABCB4_E429_F	ABCB4	7	0.874612	0.826014	0.948285	0.859026	0.924991	0.87783	0.950976	0.955601	0.92764	0.952974	0.941392	0.851488	0.943173	0.913571	0.902555	0.953099	0.951878	0.90048	0.938766	0.944205	0.95593	0.924307	0.906139	0.94447	0.941762	0.941168	0.935415	0.846925	0.947682	0.942673	0.920542	0.952268	0.8778	0.946102	0.905258	0.906265	0.944473	0.943726	0.955261	0.942131	0.941733	0.884708	0.874312	0.9354	0.875813	0.947325	0.935348
ABCB4_P51_F	ABCB4	7	0.936755	0.922488	0.931148	0.760741	0.90559	0.820612	0.940892	0.936431	0.917333	0.934229	0.93378	0.878287	0.920208	0.914039	0.922764	0.938697	0.93775	0.863631	0.920433	0.921699	0.936066	0.911654	0.9003	0.934248	0.925081	0.926319	0.922491	0.884181	0.92981	0.943285	0.910755	0.945091	0.917906	0.934707	0.890078	0.931704	0.92951	0.916817	0.944989	0.932753	0.943144	0.875974	0.903093	0.917036	0.909648	0.941393	0.906791
ABCB4_P892_F	ABCB4	7	0.807626	0.405081	0.91184	0.500535	0.655211	0.601776	0.933531	0.662843	0.776138	0.754648	0.740874	0.668654	0.721912	0.551124	0.407877	0.772504	0.65368	0.675754	0.902103	0.805895	0.907763	0.714904	0.484851	0.832308	0.832297	0.834623	0.816905	0.339539	0.491401	0.703614	0.752415	0.887851	0.379792	0.744557	0.550621	0.43231	0.680644	0.74547	0.848301	0.824387	0.83034	0.557638	0.57157	0.72688	0.396199	0.335442	0.729327
ABCC2_E16_R	ABCC2	10	0.941243	0.900112	0.894049	0.72278	0.84794	0.8262	0.923162	0.6839	0.787977	0.527498	0.822538	0.860402	0.932545	0.241518	0.817255	0.875526	0.738135	0.679077	0.89112	0.886379	0.500157	0.773806	0.774545	0.677502	0.879469	0.790857	0.92952	0.709576	0.432431	0.808669	0.736257	0.619864	0.52223	0.756129	0.871341	0.658091	0.790935	0.918654	0.82877	0.87536	0.823559	0.863406	0.7693	0.754903	0.576925	0.584362	0.706457
ABCC2_P88_F	ABCC2	10	0.861919	0.693331	0.802048	0.642943	0.463181	0.769932	0.915987	0.409805	0.649373	0.362532	0.728036	0.833296	0.939172	0.530084	0.694719	0.812018	0.562559	0.728666	0.852578	0.733828	0.488213	0.473859	0.444685	0.452055	0.832677	0.591161	0.76134	0.540053	0.386698	0.628882	0.804782	0.45865	0.372957	0.713022	0.76961	0.57955	0.65085	0.691035	0.624318	0.804636	0.609693	0.716876	0.667233	0.837462	0.51605	0.404537	0.700215
ABCC5_P444_F	ABCC5	3	0.0266624	0.0251552	0.0903054	0.0332336	0.0437298	0.0475329	0.0211987	0.0257163	0.0286223	0.0298169	0.0336804	0.0333445	0.0742113	0.0337323	0.0289209	0.0376977	0.0278844	0.0318857	0.0443167	0.0415118	0.0500833	0.19959	0.0285008	0.0314868	0.0202963	0.0243931	0.0251732	0.0249264	0.0306613	0.0342748	0.0258742	0.0340532	0.0280027	0.0241297	0.0344736	0.0298308	0.0432193	0.0323859	0.0325537	0.0306871	0.0366818	0.0299989	0.037437	0.028836	0.0401177	0.0374408	0.0294048
ABCG2_P178_R	ABCG2	4	0.0625529	0.214655	0.214159	0.0681965	0.0615668	0.0834026	0.0744764	0.602942	0.0757292	0.0631902	0.0725299	0.0902879	0.193715	0.0842902	0.068068	0.205595	0.0738667	0.0775284	0.0583019	0.0991703	0.0735038	0.0712007	0.0401029	0.0780712	0.0629116	0.0577967	0.0618254	0.0770599	0.0729722	0.079136	0.0946533	0.0513838	0.0703711	0.0765908	0.0664843	0.0905953	0.0875006	0.0864748	0.0656406	0.0645579	0.070449	0.101153	0.0641851	0.0823804	0.065551	0.0780344	0.0762465
ABCG2_P310_R	ABCG2	4	0.0302191	0.229895	0.469297	0.031641	0.0324972	0.0458905	0.051824	0.903647	0.022629	0.0361923	0.037114	0.0305196	0.0402869	0.0270803	0.0256555	0.417004	0.0837562	0.0303412	0.117851	0.0306525	0.0329656	0.0281778	0.0487487	0.0260633	0.0320004	0.0267401	0.0320163	0.0733521	0.0335597	0.0261652	0.0252385	0.0207185	0.038487	0.0671759	0.0364975	0.032397	0.0384685	0.0334459	0.0276418	0.0475492	0.024985	0.033326	0.0259064	0.0281076	0.387411	0.569505	0.0280471
ABL1_P53_F	ABL1	9	0.0342099	0.343529	0.0509216	0.212885	0.0735163	0.590045	0.0470887	0.0441081	0.0249667	0.0412654	0.0539019	0.0609842	0.0505209	0.0880121	0.0377921	0.0755135	0.0787859	0.0644561	0.409225	0.0680876	0.0640764	0.0683562	0.16159	0.0405534	0.0362327	0.043173	0.0795615	0.0409633	0.0455491	0.0552677	0.0878546	0.0467227	0.0409615	0.0474921	0.073756	0.0411382	0.0980796	0.0469902	0.0300796	0.0619682	0.0341225	0.0553945	0.0888117	0.0808134	0.0564164	0.0515299	0.0477271
ABL2_P459_R	ABL2	1	0.153578	0.197681	0.165324	0.183592	0.142027	0.187002	0.240441	0.202808	0.208477	0.162698	0.20777	0.191178	0.341244	0.264982	0.330597	0.375037	0.151936	0.143906	0.186229	0.301538	0.22258	0.164775	0.100347	0.124884	0.208191	0.13869	0.16363	0.176919	0.307605	0.207019	0.225111	0.159579	0.118315	0.20429	0.186695	0.154044	0.220027	0.183211	0.121506	0.145637	0.179723	0.195639	0.210581	0.225519	0.162029	0.197933	0.144685
ABO_E110_F	ABO	9	0.0544263	0.0726505	0.0679414	0.0643498	0.0666701	0.109943	0.0979645	0.0971888	0.0699128	0.0722257	0.0787968	0.064187	0.0826559	0.122986	0.0577178	0.0845377	0.071597	0.0610141	0.0710088	0.0988779	0.0853576	0.0734996	0.0479256	0.059811	0.0721776	0.0571748	0.0641	0.0898478	0.0529125	0.0673532	0.0526206	0.0461433	0.072676	0.0614995	0.065082	0.0735507	0.0855839	0.106425	0.0601209	0.075928	0.0640446	0.0698997	0.0854525	0.0810007	0.0664004	0.103765	0.0890307
ABO_P312_F	ABO	9	0.0667643	0.05449	0.103563	0.0903495	0.0807705	0.103082	0.0615014	0.0797374	0.0773662	0.0809265	0.0877903	0.113695	0.0637268	0.118214	0.0924898	0.0840415	0.116186	0.0698023	0.102803	0.106031	0.109414	0.0876964	0.133977	0.101607	0.0666892	0.086471	0.0671063	0.0797683	0.0835005	0.0850535	0.0895255	0.074135	0.0672291	0.0859763	0.0903135	0.0875383	0.111135	0.0751639	0.0631114	0.0640767	0.086466	0.0834256	0.0716154	0.0524888	0.0855553	0.0539957	0.118251
ACTG2_E98_R	ACTG2	2	0.87013	0.729464	0.819137	0.826896	0.772551	0.863465	0.858363	0.793644	0.661307	0.676407	0.778556	0.664338	0.834247	0.801401	0.8078	0.770107	0.866525	0.806358	0.816796	0.728264	0.824375	0.741911	0.465906	0.817931	0.712496	0.598266	0.753975	0.737661	0.755897	0.76645	0.843548	0.806648	0.80926	0.660109	0.767181	0.808066	0.725707	0.734595	0.828195	0.819389	0.732334	0.536405	0.773124	0.843613	0.683754	0.730644	0.835985
ACTG2_P346_F	ACTG2	2	0.79679	0.714496	0.581752	0.676003	0.662612	0.592404	0.759703	0.802817	0.79176	0.807363	0.730503	0.445761	0.706015	0.714303	0.778455	0.719004	0.762025	0.672617	0.733132	0.740401	0.623336	0.644091	0.609158	0.782395	0.741479	0.727712	0.688159	0.775523	0.775557	0.732838	0.728686	0.778405	0.730311	0.68978	0.696905	0.68973	0.703635	0.704146	0.721724	0.770217	0.679019	0.5922	0.6799	0.76212	0.576568	0.625275	0.794136
ACTG2_P455_R	ACTG2	2	0.960063	0.948992	0.94652	0.947635	0.954068	0.904221	0.948784	0.961529	0.961242	0.962733	0.960653	0.905456	0.962645	0.958823	0.957864	0.944098	0.958815	0.959422	0.960713	0.95897	0.961419	0.950277	0.925206	0.954349	0.935315	0.947843	0.951669	0.959066	0.963395	0.951773	0.958533	0.960488	0.934454	0.944185	0.928209	0.963976	0.953123	0.951158	0.952601	0.93692	0.953767	0.950313	0.944961	0.952973	0.952754	0.968434	0.959685
ACVR1_E328_R	ACVR1	2	0.514462	0.600125	0.517981	0.420603	0.198656	0.89574	0.555427	0.677862	0.354154	0.278196	0.784083	0.753335	0.84341	0.410999	0.346266	0.597813	0.290045	0.475208	0.686742	0.604712	0.251036	0.292657	0.20475	0.195929	0.349016	0.323686	0.753291	0.879555	0.437789	0.3878	0.87876	0.841313	0.257277	0.345207	0.554451	0.252606	0.303872	0.599192	0.314001	0.632041	0.568031	0.267384	0.503863	0.445367	0.316849	0.15712	0.67887
ACVR1_P983_F	ACVR1	2	0.840726	0.791805	0.913429	0.738899	0.678529	0.953155	0.881647	0.771904	0.821594	0.650532	0.933274	0.888914	0.937082	0.881884	0.872692	0.899432	0.727842	0.863703	0.866935	0.903981	0.643089	0.862275	0.742718	0.928388	0.807001	0.900843	0.903341	0.947868	0.945936	0.889514	0.955959	0.946251	0.846767	0.785831	0.89037	0.60768	0.702708	0.829995	0.92875	0.872649	0.923834	0.819695	0.911102	0.892089	0.796799	0.878677	0.924029
ACVR1B_E497_R	ACVR1B	12	0.0300567	0.0213692	0.0211225	0.0252851	0.0250437	0.0378479	0.0309819	0.0341894	0.0255468	0.0161492	0.0395776	0.052068	0.0313527	0.0392248	0.0416816	0.0392348	0.0358764	0.0321227	0.0304673	0.0512304	0.0328916	0.0363991	0.129413	0.0320259	0.0215629	0.0341791	0.0276063	0.032875	0.0310609	0.0396289	0.0571887	0.0297851	0.0275028	0.0304796	0.035012	0.0455439	0.0281305	0.0265166	0.0225464	0.0250864	0.0322117	0.0367833	0.0390559	0.0367711	0.0368845	0.024352	0.0457905
ACVR1B_P572_R	ACVR1B	12	0.109672	0.098599	0.202082	0.114392	0.105604	0.124788	0.100454	0.077799	0.107218	0.0957816	0.105584	0.117465	0.18442	0.109695	0.0866622	0.0979654	0.0869646	0.0918114	0.170462	0.445726	0.0838414	0.0729369	0.0345222	0.071739	0.0780064	0.0646577	0.397095	0.0742791	0.385626	0.111579	0.100463	0.0579892	0.0729387	0.449936	0.0804104	0.0928441	0.14876	0.126049	0.0497134	0.0953834	0.0582471	0.0898059	0.114697	0.0874012	0.0890435	0.136992	0.0781474
ACVR1C_P115_R	ACVR1C	2	0.0515649	0.037851	0.0620958	0.0467549	0.0444783	0.0458864	0.0931534	0.0427515	0.0414255	0.0370215	0.0528601	0.0691674	0.0560315	0.0613161	0.0578926	0.0528659	0.043103	0.0474488	0.0612799	0.0610793	0.0592507	0.044606	0.0327813	0.0445471	0.0458627	0.0450214	0.0504221	0.0462654	0.0341545	0.0498019	0.0431641	0.0431415	0.0358774	0.0507294	0.049364	0.0491977	0.0444572	0.0530156	0.0486583	0.0408145	0.0511364	0.0641482	0.0483341	0.0514374	0.0484593	0.0352851	0.0568853
ACVR1C_P363_F	ACVR1C	2	0.0664881	0.0943238	0.0342916	0.0523227	0.0696724	0.037549	0.0893488	0.0703571	0.0804091	0.0953185	0.0611222	0.104822	0.0587147	0.0722611	0.0664514	0.0669785	0.0452237	0.0809582	0.0816477	0.082245	0.0927288	0.0686774	0.113515	0.0694817	0.0818126	0.0796951	0.0514203	0.0674219	0.0590548	0.0752837	0.0496661	0.0668409	0.0654719	0.0902972	0.0519015	0.0483435	0.104416	0.0624201	0.046314	0.0812486	0.0524624	0.103623	0.0623554	0.0566026	0.0704295	0.0515381	0.0577263
ACVR2B_E27_R	ACVR2B	3	0.0250688	0.0194098	0.0212175	0.025727	0.0287862	0.0229541	0.0383336	0.0209039	0.0152581	0.0255791	0.030449	0.047021	0.0309549	0.0373187	0.0335114	0.0293675	0.0234736	0.0305434	0.0169322	0.0438523	0.0455505	0.0309192	0.0273692	0.0259174	0.0299106	0.0307959	0.0240477	0.0310936	0.0257676	0.0375346	0.0185771	0.0248296	0.0214229	0.0343468	0.0344395	0.0354515	0.0335059	0.0380349	0.0272619	0.0367676	0.023166	0.0496202	0.0272576	0.0269799	0.0278731	0.0222085	0.0334617
ACVR2B_P676_F	ACVR2B	3	0.0767542	0.0820239	0.0678672	0.0711633	0.0587505	0.066161	0.0562402	0.110018	0.0978938	0.0803663	0.0923347	0.129676	0.102617	0.0954478	0.0712335	0.0761273	0.058457	0.0830068	0.0754468	0.123868	0.0991635	0.149349	0.0345209	0.0667742	0.0834237	0.0770026	0.119372	0.103786	0.0923379	0.117338	0.0635645	0.0657206	0.0815662	0.0904543	0.0799831	0.0835947	0.04831	0.0812698	0.0865707	0.0947827	0.076957	0.0909631	0.104432	0.0821071	0.0819722	0.0526226	0.106151
ADAMTS12_E52_R	ADAMTS12	5	0.454163	0.580027	0.505074	0.618457	0.71453	0.592503	0.353962	0.7725	0.651072	0.750717	0.571431	0.5376	0.480595	0.742271	0.642296	0.562752	0.765845	0.498207	0.423442	0.485602	0.626717	0.53358	0.463922	0.794267	0.496194	0.607493	0.530311	0.786051	0.780753	0.417398	0.629354	0.676298	0.777011	0.627877	0.445912	0.715888	0.461138	0.510891	0.653335	0.510617	0.659408	0.492715	0.650964	0.605166	0.692461	0.509841	0.666555
ADAMTS12_P250_R	ADAMTS12	5	0.279481	0.220965	0.311093	0.242011	0.677544	0.0589581	0.300668	0.324642	0.298427	0.264833	0.0298324	0.0612813	0.0734222	0.333862	0.577247	0.0376625	0.0887803	0.417912	0.263084	0.0892743	0.295577	0.409795	0.0838305	0.298922	0.232408	0.365103	0.226449	0.434501	0.564459	0.0719653	0.0665785	0.418	0.145491	0.337117	0.153261	0.643817	0.0799479	0.23561	0.429069	0.0892949	0.277573	0.0378312	0.409591	0.131572	0.620584	0.0458491	0.0805866
ADCYAP1_E163_R	ADCYAP1	18	0.109625	0.274918	0.0727081	0.180322	0.362617	0.0906514	0.132821	0.284894	0.30935	0.110969	0.089076	0.0881549	0.0649258	0.351465	0.361637	0.0569824	0.339499	0.1541	0.186731	0.199095	0.285155	0.191716	0.121952	0.0714344	0.0991401	0.22349	0.11081	0.075433	0.526392	0.221393	0.0601692	0.307574	0.181565	0.232501	0.136568	0.32457	0.199089	0.400077	0.316219	0.0659572	0.169742	0.114333	0.260168	0.203317	0.305643	0.462443	0.259442
ADCYAP1_P398_F	ADCYAP1	18	0.524041	0.711611	0.597808	0.620191	0.762276	0.722205	0.262044	0.769206	0.628362	0.836181	0.460327	0.570827	0.525326	0.726875	0.74834	0.368787	0.675694	0.616927	0.49043	0.503823	0.591313	0.61983	0.556676	0.749463	0.282294	0.547047	0.534113	0.870247	0.825119	0.354597	0.692314	0.763987	0.800603	0.559593	0.546611	0.699114	0.611305	0.64605	0.797554	0.416769	0.675562	0.7088	0.611441	0.745206	0.676242	0.767593	0.739718
ADCYAP1_P455_R	ADCYAP1	18	0.437093	0.528548	0.43451	0.609998	0.622405	0.601301	0.237832	0.626709	0.485003	0.745692	0.221685	0.483354	0.461651	0.595211	0.61548	0.269106	0.139556	0.503721	0.368454	0.357815	0.451531	0.430644	0.399792	0.607942	0.0986623	0.365297	0.454182	0.76712	0.717655	0.386527	0.567299	0.669981	0.686534	0.445508	0.437769	0.509828	0.316806	0.431552	0.707281	0.0680311	0.539974	0.636283	0.45258	0.593681	0.50789	0.662386	0.650217
AFF3_P122_F	AFF3	2	0.779787	0.891558	0.769861	0.737419	0.901212	0.534554	0.820936	0.942458	0.804396	0.890097	0.907779	0.742605	0.665868	0.907554	0.834554	0.866157	0.867884	0.755661	0.839715	0.859605	0.90612	0.880778	0.865186	0.938595	0.90001	0.897956	0.754961	0.882389	0.934015	0.902187	0.856494	0.891916	0.828992	0.903349	0.725627	0.784733	0.922069	0.861326	0.917151	0.793007	0.857154	0.864365	0.819415	0.844106	0.883753	0.801857	0.874902
AFF3_P808_F	AFF3	2	0.961641	0.969312	0.962184	0.958375	0.959548	0.959835	0.967633	0.936758	0.966469	0.971968	0.968628	0.923635	0.929472	0.956351	0.967007	0.940497	0.962471	0.950195	0.968268	0.965068	0.964088	0.960287	0.872412	0.958387	0.960111	0.964704	0.95608	0.966437	0.967792	0.968259	0.923366	0.970073	0.967658	0.964041	0.954089	0.968736	0.958874	0.960832	0.96889	0.971448	0.952928	0.909044	0.960143	0.968526	0.95011	0.967534	0.972348
AFP_P824_F	AFP	4	0.864807	0.71262	0.839098	0.889135	0.912535	0.855023	0.928701	0.784264	0.893589	0.702483	0.844903	0.820475	0.658303	0.890225	0.80848	0.913297	0.553312	0.761258	0.787938	0.917146	0.906794	0.781951	0.554311	0.917801	0.85988	0.914891	0.732643	0.905285	0.911047	0.919833	0.695939	0.805114	0.891668	0.807107	0.819822	0.455118	0.831977	0.855471	0.924955	0.82311	0.934593	0.864586	0.834873	0.904202	0.901871	0.931156	0.821867
AGTR1_P154_F	AGTR1	3	0.72775	0.692737	0.565508	0.575079	0.873579	0.19728	0.0659953	0.611558	0.0585738	0.0496669	0.493083	0.356038	0.301529	0.751411	0.653374	0.453873	0.159147	0.707913	0.635819	0.480019	0.824349	0.738067	0.539523	0.89362	0.433595	0.598249	0.509482	0.634327	0.785714	0.0533404	0.551721	0.650194	0.922491	0.54616	0.595226	0.876759	0.394131	0.476494	0.696214	0.11595	0.61425	0.300939	0.563068	0.499115	0.623091	0.0531926	0.76025
AGTR1_P41_F	AGTR1	3	0.714711	0.713167	0.582592	0.7315	0.852737	0.107626	0.10017	0.886164	0.0317137	0.0251836	0.644778	0.543172	0.0944902	0.763539	0.454817	0.311952	0.324853	0.660025	0.546622	0.433485	0.78177	0.626991	0.373216	0.884195	0.341375	0.514667	0.547948	0.898131	0.869352	0.0366896	0.24866	0.555064	0.928433	0.55738	0.55677	0.85474	0.154495	0.227148	0.611121	0.0741467	0.597196	0.658355	0.678679	0.761353	0.807984	0.0218852	0.750778
AGXT_E115_R	AGXT	2	0.809722	0.840162	0.909408	0.83483	0.527853	0.872526	0.942682	0.841757	0.920347	0.352585	0.878483	0.864518	0.927439	0.846757	0.864728	0.924846	0.745727	0.929506	0.873632	0.882287	0.903622	0.874808	0.51485	0.697515	0.939296	0.764572	0.873762	0.942675	0.906586	0.835713	0.941765	0.922397	0.818323	0.8162	0.817554	0.883115	0.902122	0.886081	0.881268	0.931228	0.850464	0.836931	0.881935	0.907599	0.695769	0.376747	0.927478
AGXT_P180_F	AGXT	2	0.557328	0.539838	0.547117	0.439466	0.307795	0.687128	0.71777	0.24819	0.506367	0.22367	0.456523	0.70731	0.910412	0.406992	0.459567	0.636825	0.305614	0.814212	0.632929	0.522134	0.339267	0.549002	0.198435	0.216608	0.641329	0.427933	0.56231	0.239342	0.276712	0.442697	0.475332	0.911257	0.237079	0.505801	0.597973	0.364055	0.565631	0.553821	0.314684	0.706796	0.310341	0.483023	0.534803	0.481873	0.313869	0.111184	0.464477
AHR_E103_F	AHR	7	0.0282745	0.0374833	0.0246547	0.0324498	0.0384208	0.0316729	0.0389984	0.0332652	0.0308715	0.0290559	0.0227875	0.0305795	0.0300931	0.0308158	0.0315834	0.0340037	0.0259787	0.0261289	0.0391047	0.0328941	0.0264822	0.0308476	0.032719	0.0267375	0.0287221	0.0269514	0.0271223	0.0273237	0.0238583	0.0294993	0.0285501	0.0274134	0.0232541	0.0302945	0.0279078	0.0243741	0.0299407	0.0326415	0.019764	0.0293158	0.0220854	0.0309054	0.0301898	0.0273613	0.0267543	0.0349787	0.031599
AHR_P166_R	AHR	7	0.0400713	0.0575944	0.0505709	0.0453715	0.0583725	0.0750555	0.072195	0.0382996	0.0339753	0.0392213	0.0455999	0.0710787	0.0417153	0.0569912	0.0634782	0.0651387	0.0583854	0.0598505	0.0297543	0.0649397	0.0546332	0.0457057	0.0393628	0.0434267	0.0663038	0.0635183	0.0709819	0.0573327	0.0508749	0.0501661	0.0447444	0.0590408	0.0448077	0.0632629	0.0585642	0.0555716	0.0928306	0.056392	0.035506	0.0488642	0.0593539	0.0512289	0.0545464	0.0525545	0.0567592	0.0489603	0.0598418
AIM2_E208_F	AIM2	1	0.848093	0.673385	0.640452	0.643264	0.843384	0.553846	0.897852	0.651365	0.741494	0.692247	0.740564	0.850089	0.697403	0.763818	0.74845	0.764403	0.810886	0.603777	0.83894	0.774949	0.864553	0.760878	0.461019	0.834082	0.764873	0.857025	0.712874	0.509776	0.778494	0.79645	0.646422	0.754098	0.817264	0.864213	0.641804	0.718834	0.84321	0.789802	0.782038	0.784012	0.710187	0.852849	0.782336	0.652548	0.512776	0.463956	0.793265
AIM2_P624_F	AIM2	1	0.178026	0.362808	0.323549	0.688755	0.695879	0.16337	0.536506	0.124518	0.543173	0.246706	0.512996	0.709848	0.335788	0.577976	0.58976	0.64872	0.427196	0.49671	0.424941	0.727926	0.817988	0.743378	0.600175	0.388301	0.697312	0.745319	0.39949	0.319443	0.238494	0.500183	0.31533	0.899894	0.483268	0.57199	0.406372	0.636008	0.650957	0.70088	0.555916	0.604096	0.470254	0.451549	0.414535	0.371533	0.31766	0.338577	0.638462
AKT1_P310_R	AKT1	14	0.0446643	0.0495682	0.0467416	0.0477924	0.0443176	0.0428004	0.0387233	0.0341946	0.0431831	0.0342164	0.0532755	0.0518039	0.0476095	0.0491694	0.0469345	0.0490614	0.0411912	0.0468208	0.0412632	0.0661284	0.0545037	0.334794	0.0311065	0.0389943	0.040575	0.0473177	0.047586	0.0575793	0.045299	0.0591805	0.052789	0.0412056	0.0469631	0.0495925	0.055224	0.0576601	0.0744336	0.0467795	0.0480747	0.0426466	0.0424037	0.049051	0.0450159	0.0427825	0.058875	0.05611	0.0528702
ALK_E183_R	ALK	2	0.424744	0.566929	0.374399	0.539203	0.657093	0.572776	0.13255	0.806845	0.608139	0.840872	0.446244	0.522244	0.421033	0.675991	0.486103	0.503751	0.762645	0.447928	0.332057	0.299986	0.641954	0.453334	0.379234	0.750648	0.498894	0.547128	0.511155	0.833067	0.77582	0.534211	0.665026	0.616045	0.773057	0.577245	0.395418	0.554898	0.418655	0.307527	0.722582	0.366434	0.63127	0.626185	0.545516	0.608812	0.651737	0.836448	0.704339
ALK_P28_F	ALK	2	0.579435	0.613678	0.497079	0.694954	0.687318	0.407177	0.0389791	0.811155	0.677755	0.836312	0.376881	0.519808	0.58642	0.610983	0.680805	0.583221	0.805272	0.602075	0.331639	0.384868	0.681704	0.557485	0.503526	0.481932	0.616925	0.6412	0.53585	0.854007	0.753359	0.523057	0.185849	0.73934	0.777267	0.685392	0.52771	0.703585	0.544312	0.375996	0.788269	0.332991	0.728318	0.686754	0.63814	0.715246	0.712003	0.822196	0.701855
ALOX12_E85_R	ALOX12	17	0.704596	0.873033	0.719952	0.86573	0.866512	0.924899	0.503473	0.945963	0.413726	0.926279	0.343707	0.71623	0.835192	0.740734	0.887128	0.776392	0.82886	0.854241	0.722394	0.737016	0.774056	0.758186	0.699074	0.878675	0.697372	0.807899	0.77328	0.919382	0.912476	0.300117	0.895893	0.828718	0.921332	0.774249	0.803195	0.919734	0.809566	0.625698	0.920651	0.805198	0.185665	0.718918	0.782904	0.747998	0.864296	0.127494	0.841106
ALOX12_P223_R	ALOX12	17	0.725506	0.847258	0.763409	0.869106	0.872623	0.903108	0.601814	0.924036	0.38967	0.926798	0.348014	0.684659	0.835457	0.722144	0.870596	0.760347	0.814532	0.853379	0.719052	0.727522	0.797533	0.765087	0.727518	0.843294	0.7513	0.81694	0.552577	0.904515	0.906084	0.284482	0.86631	0.822061	0.908091	0.790545	0.804249	0.902972	0.848034	0.654959	0.911776	0.749018	0.210083	0.660607	0.758593	0.669196	0.845943	0.125666	0.829564
ALPL_P278_F	ALPL	1	0.0212603	0.461879	0.0272099	0.753047	0.545	0.0254706	0.0183955	0.0532145	0.0348843	0.0273951	0.0269952	0.0425254	0.623642	0.0491664	0.0236048	0.101422	0.0174634	0.42604	0.0522148	0.159458	0.578266	0.561586	0.0187937	0.0261719	0.0198424	0.49385	0.241908	0.0178123	0.0255047	0.0250768	0.0305144	0.0183722	0.16101	0.0344929	0.0287618	0.778476	0.0729182	0.0268314	0.782225	0.280901	0.34253	0.0221883	0.0250185	0.0196416	0.0279193	0.446012	0.591379
ALPL_P433_F	ALPL	1	0.641004	0.657711	0.234572	0.623704	0.618123	0.633617	0.356317	0.364859	0.222628	0.315821	0.20834	0.238343	0.526698	0.324987	0.232122	0.310663	0.151611	0.537144	0.549306	0.392153	0.557786	0.638522	0.199748	0.206454	0.143732	0.592262	0.47281	0.1348	0.134716	0.194534	0.214749	0.329148	0.79173	0.230847	0.178451	0.404573	0.345414	0.326705	0.795632	0.549615	0.237759	0.218957	0.25155	0.530737	0.483565	0.55143	0.759445
AOC3_P890_R	AOC3	17	0.253178	0.138959	0.212179	0.166645	0.0933658	0.164793	0.490392	0.0827568	0.176865	0.0616262	0.11505	0.196668	0.198641	0.116052	0.152901	0.193359	0.1166	0.185651	0.29999	0.176659	0.0965225	0.260304	0.0547219	0.128814	0.225896	0.111737	0.22245	0.0873447	0.0951026	0.122125	0.168979	0.164441	0.0649773	0.158354	0.202923	0.144428	0.138537	0.143181	0.10205	0.263403	0.122702	0.131329	0.129917	0.235058	0.118626	0.0806726	0.140593
APBA1_E99_R	APBA1	9	0.0708266	0.0816871	0.201566	0.0507925	0.0480003	0.150175	0.109203	0.0499042	0.083191	0.0556946	0.0783503	0.0911662	0.0738532	0.0842755	0.0664541	0.0767867	0.0678622	0.125296	0.0877988	0.0877264	0.0646204	0.0770785	0.047487	0.0531899	0.065325	0.0633994	0.0757539	0.072063	0.0584913	0.0702119	0.107632	0.0569464	0.0733611	0.0749239	0.0873555	0.0587667	0.107368	0.0856971	0.0523861	0.0827572	0.0495808	0.0797902	0.0804295	0.100525	0.048501	0.0700722	0.0828173
APBA1_P644_F	APBA1	9	0.0575788	0.0775911	0.0668021	0.0544111	0.0876732	0.0650224	0.0336464	0.0913628	0.0797034	0.115027	0.0408542	0.0633934	0.0786033	0.106884	0.0844185	0.0691705	0.0746513	0.0767561	0.0593606	0.0414554	0.0735523	0.0744949	0.0562639	0.0847571	0.0510166	0.0751671	0.0609563	0.104402	0.0537063	0.0399401	0.0690796	0.0386613	0.0961078	0.079076	0.0641171	0.0678134	0.0795945	0.0453991	0.0712242	0.0392841	0.051233	0.077353	0.0606451	0.0660636	0.064386	0.112219	0.097371
APBA2_P227_F	APBA2	15	0.933431	0.9222	0.898476	0.819155	0.911272	0.58071	0.946918	0.85695	0.722395	0.744214	0.814623	0.756031	0.810693	0.686929	0.786214	0.910639	0.865563	0.847519	0.890269	0.849898	0.880569	0.923369	0.831009	0.91052	0.907113	0.749801	0.915268	0.907597	0.611858	0.676786	0.615174	0.928237	0.878901	0.827171	0.879108	0.782583	0.585016	0.892389	0.844968	0.856445	0.700576	0.545932	0.719455	0.736473	0.626188	0.889195	0.644051
APBA2_P305_R	APBA2	15	0.770954	0.692728	0.632858	0.493096	0.739054	0.621876	0.904331	0.373677	0.669442	0.370167	0.782499	0.75262	0.675042	0.542031	0.673156	0.754676	0.538732	0.685477	0.765685	0.783586	0.700598	0.637148	0.474237	0.449452	0.752112	0.848055	0.772589	0.427885	0.857954	0.804959	0.582192	0.644345	0.454981	0.646328	0.677087	0.528246	0.66428	0.796998	0.503359	0.76845	0.629714	0.5719	0.624178	0.738696	0.469952	0.471445	0.768539
APC_E117_R	APC	5	0.188269	0.261464	0.210821	0.594881	0.187582	0.273332	0.151517	0.144254	0.18312	0.173718	0.167731	0.374497	0.626253	0.192697	0.153006	0.697884	0.732875	0.16603	0.465604	0.158079	0.188545	0.416433	0.218621	0.113789	0.14869	0.713135	0.510145	0.138825	0.78416	0.583588	0.207264	0.14796	0.181782	0.475888	0.238338	0.190134	0.212633	0.176689	0.139433	0.130013	0.152741	0.209476	0.429916	0.204354	0.457118	0.203848	0.615698
APC_P14_F	APC	5	0.0716263	0.0823654	0.116977	0.551378	0.0817341	0.110801	0.12373	0.0886121	0.0736269	0.0621688	0.0836363	0.460902	0.425376	0.106271	0.0801075	0.789104	0.801125	0.0831835	0.412852	0.121417	0.0825101	0.565238	0.218837	0.0784673	0.061554	0.799706	0.666417	0.0859801	0.766543	0.70597	0.0988593	0.0741668	0.0943388	0.599495	0.0855659	0.096408	0.0973819	0.107447	0.0584317	0.0729086	0.0761934	0.146247	0.530052	0.0945425	0.55484	0.0864872	0.755682
APC_P280_R	APC	5	0.0293672	0.0438868	0.0335409	0.226476	0.0443711	0.0542355	0.0514076	0.0302128	0.0342517	0.033915	0.0390549	0.158953	0.118666	0.0315121	0.0398552	0.391402	0.401997	0.0370587	0.106264	0.0481792	0.0354333	0.144371	0.0291742	0.0290655	0.0288519	0.389295	0.207954	0.0239842	0.487165	0.304225	0.0301309	0.0286932	0.0338889	0.221371	0.0408846	0.0264516	0.0486077	0.0307937	0.0319901	0.0287797	0.0247942	0.042788	0.15484	0.0297667	0.213469	0.0199798	0.339474
APOA1_P261_F	APOA1	11	0.866075	0.783697	0.876641	0.865037	0.82171	0.932607	0.871843	0.647339	0.892057	0.567404	0.877366	0.84641	0.927674	0.538479	0.833835	0.871937	0.725923	0.900663	0.837915	0.756267	0.568812	0.598236	0.772354	0.834258	0.870092	0.780153	0.765735	0.606047	0.901955	0.676521	0.924391	0.897362	0.570332	0.867938	0.864247	0.898364	0.74712	0.825927	0.678439	0.78272	0.907953	0.694815	0.841561	0.919149	0.68939	0.510958	0.868141
APOA1_P75_F	APOA1	11	0.784527	0.778498	0.859386	0.751184	0.644438	0.820732	0.870407	0.80877	0.798744	0.67182	0.82968	0.842041	0.902936	0.402543	0.785339	0.830612	0.829913	0.850942	0.731274	0.748603	0.525213	0.721271	0.634111	0.814013	0.851345	0.669151	0.816006	0.791352	0.897045	0.5923	0.878114	0.83133	0.620791	0.832771	0.812045	0.756603	0.624542	0.24798	0.803011	0.817569	0.777743	0.741726	0.84228	0.85448	0.647276	0.841582	0.84828
APOC1_P406_R	APOC1	19	0.707162	0.637187	0.683763	0.581292	0.683235	0.624988	0.775123	0.661626	0.674196	0.594376	0.735336	0.632764	0.639017	0.66362	0.701159	0.71603	0.69625	0.704608	0.757118	0.741381	0.691997	0.6648	0.479606	0.698227	0.751803	0.651335	0.676684	0.644888	0.750718	0.639437	0.585997	0.630725	0.682896	0.73902	0.619622	0.670546	0.70767	0.756339	0.727904	0.706423	0.655574	0.595629	0.614014	0.606606	0.711673	0.681888	0.651075
APOC2_P377_F	APOC2	19	0.654919	0.694302	0.634172	0.546771	0.688486	0.623161	0.838868	0.521617	0.745491	0.701717	0.775249	0.674641	0.589583	0.71823	0.724961	0.814722	0.662904	0.689192	0.801118	0.792644	0.801193	0.714716	0.753224	0.596631	0.679917	0.771509	0.67217	0.709002	0.626733	0.680658	0.768624	0.82635	0.592006	0.824844	0.652945	0.721156	0.747284	0.774704	0.544995	0.683057	0.734309	0.508656	0.753042	0.591572	0.780218	0.731294	0.636461
APP_E8_F	APP	21	0.0327479	0.0288475	0.0373889	0.0495341	0.0530333	0.0483295	0.0346512	0.0296023	0.0319342	0.0391213	0.0416901	0.0645252	0.0443107	0.0534512	0.0509393	0.0496068	0.0365804	0.0376541	0.0236859	0.0617126	0.0533394	0.0451002	0.0361373	0.0436392	0.0374638	0.0481118	0.0352481	0.0492822	0.0594653	0.0560763	0.0383216	0.0422843	0.0403947	0.046482	0.0459186	0.060598	0.0386962	0.0544927	0.0356166	0.0270538	0.0450863	0.062006	0.0364947	0.0411712	0.046054	0.0432554	0.0467499
APP_P179_R	APP	21	0.0293404	0.0405962	0.033239	0.0393489	0.0435304	0.072791	0.0316919	0.0344707	0.0330458	0.0399912	0.0595634	0.0971093	0.0738752	0.0742572	0.0391986	0.0497153	0.0403205	0.0464505	0.0334662	0.0794305	0.0479489	0.054751	0.0334968	0.0351267	0.0308628	0.0396417	0.0483208	0.0516581	0.049681	0.0627052	0.0518544	0.0360074	0.0258685	0.0421793	0.0481204	0.0540922	0.0420893	0.0648039	0.0318744	0.0404746	0.0344474	0.0600987	0.0522928	0.0548334	0.0451519	0.0316976	0.0557006
AR_P189_R	AR	X	0.357794	0.462244	0.379476	0.369514	0.593721	0.336844	0.112295	0.597443	0.129827	0.362556	0.428852	0.122357	0.238273	0.193135	0.383084	0.15041	0.125592	0.32071	0.211698	0.179004	0.209127	0.201287	0.11486	0.119656	0.133049	0.471059	0.298705	0.0754421	0.465878	0.339029	0.176527	0.395219	0.461151	0.331681	0.368611	0.170876	0.395442	0.137089	0.374495	0.345974	0.123367	0.255861	0.230977	0.123043	0.0955318	0.0671931	0.142133
AR_P54_R	AR	X	0.583191	0.822854	0.437158	0.761377	0.87249	0.403789	0.0667845	0.592235	0.0849306	0.0502883	0.463549	0.0862802	0.122767	0.151232	0.577997	0.0720954	0.0684542	0.493626	0.07954	0.109928	0.312638	0.506865	0.0435302	0.0602801	0.145807	0.665809	0.311491	0.0636589	0.870779	0.478451	0.0796112	0.477996	0.0601593	0.721229	0.424153	0.783234	0.0690201	0.0756975	0.778381	0.237533	0.0634536	0.42855	0.295653	0.071445	0.0797741	0.0551131	0.0696409
ARAF_E38_F	ARAF	X	0.561184	0.686045	0.693361	0.606585	0.679008	0.718795	0.0441922	0.0521895	0.0730923	0.0550985	0.737005	0.0716225	0.0550867	0.373777	0.748176	0.0408234	0.0399051	0.0607422	0.0765274	0.0824687	0.467444	0.0472276	0.0333841	0.049388	0.0483913	0.69464	0.0346614	0.0521632	0.0500729	0.694107	0.0374234	0.449163	0.0561341	0.0614296	0.622429	0.0481207	0.0876051	0.0542973	0.0494572	0.720823	0.0317947	0.86199	0.515811	0.0717423	0.0507941	0.0591659	0.0425969
ARAF_P63_R	ARAF	X	0.202824	0.558797	0.325484	0.469747	0.595262	0.5218	0.0434874	0.0412901	0.0577339	0.0228476	0.448325	0.0488512	0.0434667	0.237589	0.600368	0.0402793	0.0561139	0.0356009	0.0384617	0.0472026	0.360477	0.0551284	0.0587796	0.0235972	0.0464051	0.635876	0.0335781	0.0299683	0.020979	0.560928	0.0340051	0.286552	0.0251813	0.0497808	0.484846	0.0552121	0.0279648	0.0491755	0.0282246	0.498859	0.0297997	0.78185	0.306008	0.0308832	0.0319328	0.0247081	0.0402618
AREG_E25_F	AREG	4	0.0449176	0.0502042	0.0441773	0.0475493	0.052592	0.0370958	0.0439576	0.0536203	0.0504048	0.0533171	0.0414783	0.0579261	0.0430556	0.0703375	0.058322	0.0522494	0.0489066	0.050813	0.0445988	0.0609922	0.0630431	0.0606761	0.0478504	0.0582102	0.0354356	0.0523239	0.0418412	0.0478813	0.0579069	0.0525627	0.0369637	0.0487187	0.059412	0.0555608	0.0450639	0.0593188	0.0502858	0.0519637	0.0521824	0.038474	0.0414837	0.054995	0.0486358	0.054684	0.0700384	0.0536504	0.0602211
AREG_P217_R	AREG	4	0.16907	0.196796	0.200014	0.195014	0.164015	0.22806	0.163288	0.123	0.37762	0.266314	0.208706	0.237223	0.215131	0.259291	0.162482	0.187167	0.260942	0.197437	0.208253	0.224929	0.298049	0.166781	0.105583	0.2549	0.169432	0.170831	0.220206	0.286108	0.225036	0.261682	0.291777	0.157064	0.193598	0.190092	0.23202	0.205483	0.307991	0.247035	0.187341	0.199706	0.243505	0.282495	0.221724	0.235765	0.217949	0.217181	0.218059
ARHGAP9_P260_F	ARHGAP9	12	0.929783	0.894564	0.917487	0.927493	0.871387	0.907029	0.92979	0.881683	0.711798	0.817682	0.910624	0.821567	0.896351	0.887942	0.77809	0.917452	0.916502	0.899085	0.847753	0.910185	0.889438	0.909253	0.731859	0.91178	0.916405	0.918281	0.878279	0.543628	0.927713	0.908784	0.657729	0.911658	0.837929	0.819938	0.854926	0.882599	0.781661	0.910466	0.540211	0.888002	0.73884	0.873107	0.849718	0.920264	0.879557	0.900989	0.878037
ARHGAP9_P518_R	ARHGAP9	12	0.920284	0.901133	0.914156	0.906188	0.851654	0.912115	0.929444	0.92815	0.889409	0.917119	0.907231	0.878012	0.893467	0.904679	0.88307	0.906546	0.902151	0.915032	0.849217	0.906506	0.904228	0.907663	0.865379	0.918765	0.914688	0.913548	0.900456	0.912844	0.914158	0.905472	0.925019	0.912522	0.889001	0.909814	0.882497	0.904921	0.879792	0.89359	0.815403	0.910728	0.919711	0.901779	0.888947	0.928504	0.874803	0.908639	0.902085
ARHGDIB_P148_R	ARHGDIB	12	0.40173	0.438845	0.462365	0.407267	0.386247	0.443107	0.323031	0.306211	0.448664	0.331948	0.576977	0.491949	0.36841	0.558395	0.34876	0.396582	0.372737	0.448461	0.411631	0.559589	0.464968	0.522483	0.188249	0.483106	0.374931	0.495559	0.44643	0.512796	0.505844	0.545491	0.247389	0.502307	0.570868	0.563826	0.340105	0.379832	0.54615	0.555777	0.618527	0.370884	0.482011	0.420127	0.323999	0.258973	0.273165	0.308558	0.397768
ARNT_P238_R	ARNT	1	0.0275161	0.035386	0.037129	0.0242443	0.0488574	0.0253784	0.0568103	0.0804989	0.0449605	0.0431962	0.0258244	0.0243009	0.0251542	0.0301821	0.0235109	0.0490238	0.0502993	0.0248463	0.0282907	0.0330611	0.0280746	0.0249175	0.0264649	0.032144	0.0249744	0.0248825	0.0375031	0.0313089	0.0219654	0.0241389	0.0383565	0.0256899	0.0212689	0.0357421	0.0238417	0.0193272	0.0398999	0.0273102	0.0226733	0.0353671	0.0219703	0.0332815	0.0292091	0.0255274	0.0383618	0.0609327	0.0282817
ASB4_E89_F	ASB4	7	0.856874	0.645893	0.66052	0.565828	0.616726	0.699819	0.918738	0.389324	0.609794	0.288089	0.652692	0.667726	0.765869	0.430063	0.73757	0.637959	0.39764	0.673379	0.901467	0.635636	0.648457	0.390205	0.634669	0.443897	0.662728	0.481597	0.7099	0.54499	0.364418	0.50042	0.714241	0.79384	0.333111	0.557697	0.649005	0.519788	0.554119	0.614656	0.851887	0.726101	0.452764	0.522522	0.61568	0.849478	0.429578	0.527381	0.53165
ASB4_P391_F	ASB4	7	0.723468	0.484872	0.508361	0.445736	0.354989	0.605119	0.849528	0.242764	0.514	0.163324	0.480439	0.508663	0.621115	0.360287	0.482928	0.567805	0.211518	0.598121	0.777369	0.499429	0.566262	0.318531	0.163108	0.193318	0.489649	0.37316	0.555321	0.255005	0.217905	0.32385	0.614824	0.626522	0.219188	0.370594	0.649275	0.254236	0.341724	0.448808	0.795465	0.627787	0.344194	0.316078	0.571147	0.588553	0.25602	0.154601	0.412227
ASB4_P52_R	ASB4	7	0.744147	0.529524	0.553855	0.525707	0.256157	0.67309	0.898361	0.217625	0.345667	0.132163	0.433359	0.490153	0.666021	0.263742	0.469906	0.479739	0.208611	0.522685	0.856567	0.484494	0.546947	0.235441	0.142608	0.146448	0.490754	0.323998	0.543208	0.179584	0.186038	0.299604	0.561403	0.61758	0.159292	0.412497	0.549739	0.238327	0.346643	0.390269	0.701958	0.635394	0.272346	0.255012	0.459277	0.569836	0.254708	0.0977239	0.377475
ASCL1_E24_F	ASCL1	12	0.524351	0.526219	0.492129	0.431215	0.626325	0.0584625	0.0484759	0.449242	0.0532831	0.373183	0.0546521	0.0666742	0.173042	0.0596092	0.34088	0.377145	0.0549169	0.51253	0.21481	0.0763677	0.394346	0.449962	0.0732931	0.0589395	0.377637	0.0524215	0.421322	0.389261	0.047219	0.0675944	0.0546359	0.313822	0.623888	0.116311	0.511162	0.543772	0.0552092	0.0545805	0.499912	0.0671495	0.571542	0.0441117	0.336148	0.638878	0.521773	0.0489497	0.0545092
ASCL1_P747_F	ASCL1	12	0.679316	0.778078	0.775786	0.563196	0.866062	0.216764	0.49994	0.886727	0.716192	0.865084	0.366663	0.387715	0.447551	0.767134	0.686877	0.581138	0.59359	0.670474	0.724071	0.531752	0.821751	0.762234	0.552472	0.827815	0.616129	0.811007	0.699781	0.438565	0.862817	0.634577	0.282416	0.821718	0.890425	0.689716	0.638923	0.837594	0.761621	0.591398	0.830877	0.618733	0.598841	0.498446	0.668057	0.690031	0.827371	0.855776	0.630477
ASCL2_E76_R	ASCL2	11	0.146132	0.124262	0.540749	0.0984402	0.196631	0.118527	0.163434	0.275107	0.166984	0.177753	0.167446	0.133204	0.234445	0.149514	0.131747	0.220684	0.168817	0.134745	0.136906	0.179307	0.145138	0.659314	0.116232	0.161662	0.147207	0.486083	0.187292	0.150801	0.161831	0.162953	0.244672	0.142426	0.143038	0.176225	0.155886	0.116967	0.163068	0.19338	0.219269	0.215434	0.153454	0.184829	0.131069	0.150982	0.12996	0.195445	0.136906
ASCL2_P360_F	ASCL2	11	0.144996	0.160148	0.393873	0.191022	0.411817	0.187385	0.17689	0.204643	0.171155	0.19959	0.189629	0.189281	0.173906	0.217926	0.175203	0.171361	0.202478	0.138961	0.159597	0.20522	0.504937	0.698557	0.101972	0.198945	0.131154	0.769239	0.136528	0.169188	0.17725	0.181793	0.242917	0.117074	0.163118	0.187125	0.176408	0.137575	0.195491	0.188756	0.146392	0.156946	0.20113	0.187535	0.149998	0.15939	0.157562	0.209603	0.216968
ASCL2_P609_R	ASCL2	11	0.163533	0.214322	0.602375	0.70472	0.682534	0.359557	0.426444	0.696849	0.633766	0.420577	0.531532	0.615333	0.534159	0.75268	0.196359	0.630542	0.838951	0.617344	0.216578	0.407321	0.755427	0.663703	0.718108	0.805399	0.408598	0.716946	0.314361	0.576685	0.328475	0.641885	0.886511	0.286738	0.501559	0.719745	0.321182	0.618303	0.605285	0.345455	0.445132	0.255902	0.654694	0.362319	0.434295	0.527051	0.686272	0.425778	0.789512
ATP10A_P147_F	ATP10A	15	0.618462	0.708435	0.593526	0.5164	0.740067	0.631298	0.372096	0.844878	0.770455	0.837319	0.639491	0.191112	0.520621	0.620769	0.752121	0.490102	0.764961	0.579894	0.559755	0.623003	0.676176	0.612884	0.423323	0.8074	0.561308	0.768099	0.637135	0.800077	0.821794	0.419209	0.146646	0.820363	0.796855	0.752865	0.507397	0.702216	0.624143	0.652056	0.705975	0.399589	0.583101	0.501644	0.635363	0.590806	0.742243	0.867657	0.437868
ATP10A_P524_R	ATP10A	15	0.488703	0.52567	0.541305	0.468058	0.6566	0.4267	0.700271	0.637957	0.696828	0.695505	0.574537	0.356087	0.313242	0.579853	0.456321	0.469344	0.5767	0.498649	0.634103	0.560958	0.515433	0.448066	0.265008	0.64858	0.572758	0.620271	0.533117	0.563992	0.658782	0.622904	0.264583	0.66644	0.650672	0.6035	0.414433	0.610205	0.658135	0.617714	0.649882	0.357448	0.553803	0.251085	0.387706	0.390627	0.577796	0.751551	0.652359
AXIN1_P995_R	AXIN1	16	0.367002	0.556098	0.409494	0.315894	0.129334	0.27399	0.358053	0.401752	0.285611	0.114683	0.291869	0.402353	0.70492	0.219808	0.379258	0.362166	0.28202	0.399024	0.499122	0.465859	0.419633	0.580394	0.145998	0.189207	0.351603	0.167575	0.448236	0.27965	0.161025	0.261197	0.257873	0.244694	0.196565	0.299353	0.397363	0.262372	0.171117	0.25008	0.194777	0.498616	0.290589	0.321971	0.266681	0.374288	0.250513	0.110084	0.294792
AXL_E61_F	AXL	19	0.0581801	0.0579356	0.27632	0.151056	0.0733357	0.148401	0.0767293	0.0521458	0.0616118	0.0730811	0.102549	0.0673485	0.0675967	0.0504747	0.0583266	0.066385	0.065835	0.0731009	0.0657971	0.0774862	0.454593	0.38928	0.0297806	0.044793	0.0600778	0.0469987	0.0647181	0.0623398	0.0793076	0.0651246	0.0884091	0.0640963	0.0610155	0.0419401	0.12037	0.0790724	0.0577223	0.0705336	0.0692319	0.103961	0.0470149	0.0636073	0.0633296	0.0547657	0.0468901	0.0397176	0.0572547
AXL_P223_R	AXL	19	0.277189	0.116671	0.245075	0.33344	0.063274	0.198626	0.284824	0.0589426	0.147185	0.053637	0.119998	0.169422	0.148854	0.149208	0.197696	0.105345	0.121791	0.32662	0.170037	0.106081	0.374646	0.461957	0.0971142	0.0574875	0.135622	0.119716	0.342073	0.0498741	0.080853	0.107874	0.149786	0.108487	0.0787236	0.078368	0.206907	0.0670744	0.109412	0.173516	0.0549413	0.211921	0.110072	0.0836524	0.0962201	0.147057	0.0546331	0.0324111	0.123537
B3GALT5_E246_R	B3GALT5	21	0.758955	0.519943	0.653269	0.242542	0.736174	0.281263	0.822506	0.427663	0.742202	0.10291	0.649945	0.588472	0.453704	0.625692	0.700873	0.728756	0.756145	0.734551	0.340591	0.705995	0.657923	0.593316	0.64746	0.741382	0.747336	0.747379	0.656885	0.753648	0.713048	0.686688	0.569484	0.752095	0.705038	0.759185	0.642412	0.732078	0.581985	0.71689	0.717318	0.571784	0.706114	0.467682	0.686016	0.65355	0.667661	0.232558	0.731106
B3GALT5_P330_F	B3GALT5	21	0.915398	0.907772	0.897389	0.8719	0.861993	0.819734	0.927616	0.912641	0.924465	0.747368	0.891395	0.887342	0.820061	0.849083	0.903864	0.894218	0.908403	0.892468	0.792829	0.883852	0.799433	0.878148	0.850532	0.914146	0.910374	0.91053	0.895941	0.893459	0.873521	0.890138	0.937745	0.905178	0.900216	0.907149	0.870141	0.890471	0.899194	0.908111	0.903622	0.898989	0.901406	0.885333	0.888666	0.865066	0.844282	0.866945	0.896951
BAX_E281_R	BAX	19	0.422618	0.480955	0.533737	0.551983	0.21041	0.57003	0.608216	0.393211	0.577972	0.314362	0.4503	0.484328	0.495093	0.337033	0.525837	0.539805	0.326351	0.480227	0.528619	0.487953	0.476097	0.424986	0.287605	0.41228	0.496031	0.513068	0.46606	0.403746	0.300237	0.36583	0.594697	0.421122	0.381811	0.448624	0.460651	0.316001	0.441647	0.477025	0.353327	0.533075	0.447187	0.426267	0.432442	0.384636	0.235533	0.420467	0.470502
BCAM_E100_R	BCAM	19	0.02021	0.0216364	0.0519987	0.0236969	0.020902	0.0292286	0.0195489	0.025021	0.0219034	0.0198417	0.0282099	0.0382246	0.0235928	0.0317758	0.0285005	0.0278736	0.0257145	0.0216123	0.0175136	0.0396965	0.0257777	0.0676562	0.0201997	0.0232956	0.0200382	0.0264105	0.0262492	0.0264503	0.0241137	0.0326541	0.0295695	0.0273046	0.01985	0.0225912	0.0246425	0.0327855	0.029499	0.0274376	0.0231358	0.0328512	0.0249685	0.0256555	0.0258155	0.0216731	0.0302216	0.0221135	0.0299492
BCAM_P205_F	BCAM	19	0.216439	0.275185	0.174274	0.359571	0.2173	0.285458	0.199639	0.403253	0.219911	0.193884	0.236422	0.185868	0.258654	0.21818	0.18088	0.18189	0.207392	0.234492	0.284326	0.271062	0.426741	0.649974	0.240709	0.150036	0.154877	0.162282	0.218699	0.12546	0.249845	0.22612	0.208196	0.145491	0.101366	0.154546	0.362689	0.32994	0.161456	0.261235	0.120681	0.19795	0.192317	0.192374	0.158966	0.242478	0.192127	0.220578	0.101731
BCAP31_P1072_F	BCAP31	X	0.944959	0.951873	0.94145	0.952324	0.939154	0.956399	0.940111	0.940936	0.68148	0.947346	0.94968	0.945089	0.93718	0.934519	0.941729	0.937553	0.939432	0.685001	0.816674	0.924261	0.948467	0.931995	0.860538	0.942178	0.92634	0.950523	0.928221	0.949743	0.933501	0.959406	0.939653	0.927764	0.905594	0.924639	0.947468	0.905644	0.860881	0.933789	0.94219	0.923749	0.933825	0.951091	0.940191	0.934302	0.926178	0.944754	0.92538
BCAP31_P1131_F	BCAP31	X	0.931711	0.959484	0.944973	0.957252	0.907777	0.966258	0.953836	0.949077	0.817391	0.95535	0.960584	0.950953	0.937829	0.948781	0.95888	0.9501	0.942215	0.793627	0.834335	0.934328	0.952439	0.920143	0.90047	0.95809	0.938596	0.95574	0.934668	0.944401	0.936645	0.963973	0.96179	0.952125	0.944906	0.944104	0.96114	0.916884	0.894336	0.944367	0.942999	0.934889	0.952441	0.963688	0.959784	0.940765	0.934429	0.95273	0.951292
BCL2A1_P1127_R	BCL2A1	15	0.914979	0.903186	0.960996	0.905222	0.950209	0.885408	0.966794	0.822326	0.947352	0.929611	0.934658	0.873119	0.947961	0.943092	0.939107	0.941905	0.911373	0.938248	0.923564	0.954275	0.94909	0.935979	0.85176	0.933856	0.945445	0.961666	0.94913	0.762876	0.956873	0.913698	0.930645	0.968934	0.965854	0.914548	0.905913	0.85125	0.900235	0.954123	0.887919	0.952542	0.916916	0.751489	0.920987	0.94067	0.926196	0.952731	0.947108
BCL2L2_E172_F	BCL2L2	14	0.0357329	0.0852293	0.0375683	0.0411185	0.0597591	0.172083	0.0314921	0.0304524	0.081607	0.0548482	0.0935215	0.0643314	0.133943	0.0473753	0.043279	0.0450348	0.0486358	0.0929184	0.0690568	0.0474495	0.039884	0.0400689	0.0618524	0.0639209	0.0443562	0.0416213	0.0343339	0.0439121	0.0657596	0.0640608	0.0596394	0.0427738	0.0768876	0.0480014	0.0641155	0.0491306	0.0598202	0.0603144	0.0330941	0.144748	0.0425499	0.0740645	0.11782	0.0504084	0.0499132	0.0540896	0.0489763
BCL2L2_P280_F	BCL2L2	14	0.118786	0.171802	0.115556	0.155034	0.0903345	0.222324	0.0988219	0.10246	0.163897	0.0574027	0.176331	0.107861	0.128935	0.119891	0.14478	0.131411	0.074773	0.133173	0.116718	0.130655	0.0837643	0.101465	0.0496233	0.0667415	0.0788117	0.119219	0.11577	0.132429	0.0836812	0.108145	0.0897714	0.0867679	0.0552983	0.0772443	0.168615	0.0675266	0.096899	0.0989725	0.0487258	0.180423	0.0828615	0.107667	0.158861	0.124937	0.101624	0.11841	0.111795
BCL3_E71_F	BCL3	19	0.194571	0.192411	0.212648	0.203405	0.203103	0.229537	0.224999	0.168853	0.239542	0.20674	0.238031	0.260609	0.260784	0.23473	0.196406	0.20432	0.173216	0.223173	0.168831	0.264582	0.214383	0.140318	0.133361	0.111749	0.168025	0.190073	0.173756	0.218361	0.202059	0.219991	0.123612	0.129281	0.164156	0.185796	0.198321	0.178667	0.201735	0.214287	0.14094	0.225098	0.146309	0.21986	0.165929	0.230377	0.167406	0.225498	0.190539
BCL3_P1038_R	BCL3	19	0.0299463	0.0344934	0.0271904	0.034375	0.0332174	0.0334619	0.0262289	0.0301098	0.0286159	0.0252666	0.029874	0.0433487	0.0247894	0.0355473	0.0364495	0.0276463	0.0313301	0.0251873	0.0253163	0.0422985	0.0354458	0.0329807	0.0219131	0.0287517	0.0257822	0.0332205	0.0238299	0.0362673	0.0298367	0.0365015	0.0223652	0.0296851	0.0258309	0.0355218	0.0329213	0.0370339	0.0519091	0.0304042	0.0247871	0.0284545	0.0260353	0.0406256	0.031565	0.0274147	0.0391324	0.0286403	0.0357044
BCL6_P248_R	BCL6	3	0.0589298	0.0834918	0.0522849	0.0587527	0.07316	0.102305	0.072709	0.0765406	0.0851021	0.0648302	0.0751694	0.0517466	0.0559279	0.0643385	0.0717841	0.0703501	0.0538095	0.0385989	0.100047	0.0439528	0.0500186	0.0523025	0.039234	0.0352263	0.0553293	0.0544212	0.0331889	0.0566877	0.0287124	0.0504838	0.0479464	0.0640726	0.0475243	0.065862	0.0468934	0.0426057	0.0857485	0.0417912	0.0414638	0.106456	0.0387266	0.0351136	0.0878284	0.0571615	0.053337	0.0403152	0.0929688
BCR_P346_F	BCR	22	0.568154	0.617581	0.744515	0.628404	0.474415	0.91619	0.779214	0.498858	0.375958	0.678655	0.4703	0.685986	0.377384	0.430008	0.433002	0.620255	0.654975	0.818592	0.796547	0.442264	0.806923	0.713621	0.500994	0.451414	0.555089	0.736405	0.63449	0.28057	0.54436	0.298992	0.523497	0.266755	0.23381	0.331893	0.752217	0.742571	0.380205	0.678651	0.74767	0.675526	0.732034	0.849798	0.573119	0.768111	0.291727	0.204608	0.364075
BCR_P422_F	BCR	22	0.529765	0.670194	0.590233	0.679432	0.52872	0.809956	0.702791	0.550106	0.462085	0.535313	0.371417	0.572731	0.302669	0.35467	0.398504	0.539782	0.590123	0.673927	0.742042	0.427349	0.69066	0.61045	0.597296	0.356898	0.531068	0.67367	0.70673	0.61969	0.523723	0.316916	0.561952	0.294533	0.262277	0.459621	0.682865	0.595108	0.523295	0.563701	0.727486	0.692991	0.595197	0.80318	0.441483	0.60304	0.202759	0.309518	0.393155
BDNF_E19_R	BDNF	11	0.64627	0.49129	0.627655	0.525747	0.785227	0.290361	0.300577	0.742004	0.561888	0.667987	0.1405	0.345797	0.235651	0.293093	0.180258	0.360852	0.263415	0.567522	0.151165	0.150757	0.504919	0.643572	0.645694	0.816408	0.358629	0.133888	0.255739	0.682751	0.834571	0.487867	0.108914	0.536286	0.134435	0.119762	0.359625	0.849603	0.12069	0.254279	0.225543	0.403843	0.662501	0.613983	0.645319	0.45538	0.686776	0.105191	0.104365
BDNF_P259_R	BDNF	11	0.743497	0.709026	0.699087	0.789911	0.828796	0.321691	0.429742	0.897629	0.84629	0.835979	0.268426	0.737316	0.663072	0.520617	0.774668	0.535471	0.781873	0.655902	0.644228	0.544297	0.734343	0.729671	0.749209	0.870301	0.559948	0.530738	0.738886	0.883607	0.798837	0.304818	0.555404	0.719875	0.891385	0.181596	0.666891	0.870276	0.193961	0.628148	0.63071	0.367156	0.754939	0.83189	0.747243	0.680824	0.860597	0.76963	0.699038
BGN_E282_R	BGN	X	0.793259	0.808532	0.634373	0.663404	0.778218	0.695351	0.415886	0.136522	0.196753	0.119958	0.437269	0.152807	0.602762	0.360061	0.602626	0.169221	0.0889689	0.597942	0.546092	0.186106	0.796631	0.54947	0.0837542	0.856356	0.586835	0.630765	0.420624	0.154877	0.153565	0.607574	0.157718	0.416318	0.0903959	0.649432	0.701839	0.671605	0.110829	0.177754	0.548967	0.647309	0.342946	0.553359	0.633799	0.204606	0.726117	0.0887903	0.138782
BGN_P333_R	BGN	X	0.459014	0.369115	0.455827	0.24498	0.555751	0.418761	0.66854	0.134356	0.65579	0.54925	0.531701	0.270579	0.406579	0.62857	0.381088	0.319505	0.18056	0.345196	0.392302	0.462137	0.613935	0.392191	0.185447	0.816438	0.439766	0.704687	0.396821	0.137362	0.528581	0.602272	0.414254	0.675169	0.539427	0.538494	0.40208	0.169957	0.507055	0.470643	0.440524	0.582811	0.36884	0.197949	0.331938	0.361299	0.154474	0.0794287	0.72246
BIRC4_P122_R	BIRC4	X	0.73212	0.65135	0.518045	0.693112	0.649615	0.720244	0.0409828	0.0400908	0.0408304	0.0222963	0.730957	0.0450237	0.0418155	0.39745	0.741217	0.0340271	0.0276445	0.032988	0.0715604	0.0524707	0.469136	0.0451298	0.0281028	0.0374656	0.0358333	0.735539	0.0274037	0.036965	0.0266695	0.687996	0.0569145	0.411577	0.0200784	0.0387053	0.627931	0.0344409	0.043452	0.0429237	0.0357377	0.75612	0.0385229	0.84969	0.6875	0.0383082	0.0440008	0.0372737	0.0461299
BIRC4_P500_F	BIRC4	X	0.733342	0.681755	0.46345	0.701797	0.681971	0.659774	0.0415309	0.057516	0.0523323	0.0315271	0.709528	0.0678587	0.0940307	0.349301	0.731775	0.0430731	0.0550159	0.0544344	0.106102	0.0940619	0.521724	0.0696373	0.0450964	0.0474698	0.056553	0.734025	0.0458995	0.0421549	0.0537407	0.692136	0.0392674	0.430019	0.037617	0.0644272	0.597816	0.0836494	0.0530002	0.0544097	0.0490548	0.695135	0.0484287	0.799164	0.668497	0.0624951	0.0576145	0.0547919	0.0580977
BIRC5_E89_F	BIRC5	17	0.0305539	0.140073	0.0232132	0.0290112	0.0369948	0.0685247	0.0244322	0.157058	0.0225246	0.0227359	0.0247822	0.0325342	0.0265748	0.0406668	0.0342372	0.12225	0.0267594	0.0346715	0.0259217	0.0431789	0.103234	0.0324712	0.0252408	0.0247225	0.0291219	0.0271774	0.0202955	0.0254888	0.0740117	0.0259497	0.0182901	0.0505469	0.032077	0.0416084	0.0248391	0.0349157	0.0295557	0.0240437	0.0276962	0.0273335	0.105403	0.0284693	0.0274524	0.0255846	0.0342994	0.0237885	0.0279379
BLK_P14_F	BLK	8	0.716476	0.527789	0.656249	0.736673	0.825333	0.522988	0.839539	0.339783	0.563081	0.479425	0.707489	0.513464	0.783199	0.449962	0.636157	0.562187	0.568922	0.688489	0.76084	0.762782	0.780561	0.727931	0.551456	0.801997	0.666479	0.8312	0.723657	0.262251	0.75479	0.649448	0.815647	0.782135	0.415985	0.728948	0.484139	0.335866	0.489517	0.723984	0.666951	0.602576	0.696216	0.507374	0.604036	0.808724	0.626585	0.194522	0.442362
BLK_P668_R	BLK	8	0.949212	0.92442	0.908119	0.950255	0.94095	0.88556	0.936717	0.717128	0.934139	0.960878	0.933722	0.833603	0.938539	0.912896	0.942955	0.90454	0.925615	0.930899	0.933991	0.922033	0.917433	0.928926	0.866318	0.933613	0.935774	0.942486	0.913445	0.918771	0.912211	0.913603	0.921195	0.906028	0.942798	0.939489	0.901081	0.946804	0.922068	0.929916	0.933061	0.913269	0.936309	0.941264	0.887545	0.952537	0.909222	0.959772	0.952681
BMP2_E48_R	BMP2	20	0.0329011	0.0512471	0.295937	0.0344158	0.0299769	0.0276775	0.0207548	0.023565	0.0434998	0.0410102	0.0298323	0.0387279	0.0356608	0.0461686	0.0294257	0.0252012	0.0319786	0.331512	0.0733571	0.0349361	0.0368486	0.194228	0.0351336	0.0365022	0.0254005	0.0334637	0.0305613	0.0369005	0.0270512	0.0308657	0.0478212	0.0398712	0.032325	0.031857	0.0325809	0.0305889	0.0380383	0.0523375	0.0266691	0.0319268	0.0244528	0.0383418	0.0458421	0.0336406	0.02876	0.0253596	0.0214569
BMP2_P1201_F	BMP2	20	0.0213841	0.0383831	0.0184238	0.0320479	0.0407079	0.0661819	0.0280007	0.0433805	0.0760642	0.0203199	0.0244071	0.0460202	0.0343669	0.0260507	0.0400451	0.0371347	0.0421218	0.167833	0.0709573	0.0407953	0.0566312	0.113214	0.0355914	0.0353075	0.0286133	0.0296253	0.0235582	0.166275	0.0211051	0.0278452	0.110844	0.0240066	0.032508	0.0428899	0.0372857	0.0379955	0.0503369	0.0362229	0.101998	0.0551054	0.0326035	0.0343662	0.0346801	0.0285975	0.0279417	0.0227563	0.0231542
BMP3_E147_F	BMP3	4	0.530977	0.557908	0.454614	0.618049	0.61774	0.118491	0.0896939	0.0971062	0.0962669	0.0765461	0.0962108	0.100271	0.489907	0.597017	0.0816183	0.417902	0.0705706	0.442234	0.116482	0.0981929	0.10244	0.471367	0.0478809	0.395959	0.0573188	0.060623	0.554632	0.103616	0.653188	0.0832263	0.0707788	0.057497	0.437949	0.0723103	0.228455	0.641145	0.088047	0.0946557	0.638532	0.346114	0.258657	0.525651	0.0741346	0.393444	0.529375	0.0956118	0.162674
BMP3_P56_R	BMP3	4	0.590665	0.753757	0.606062	0.825468	0.827395	0.0278966	0.0198767	0.0180594	0.0194372	0.0269183	0.024442	0.0313483	0.621937	0.804835	0.0258888	0.498814	0.0208543	0.645018	0.0200075	0.0307731	0.0249184	0.638277	0.0210506	0.0249333	0.0234339	0.0241417	0.647357	0.0259433	0.0243271	0.0355846	0.0316167	0.0199005	0.0249429	0.0271847	0.0254837	0.858242	0.084088	0.0260805	0.838279	0.0257809	0.227924	0.157558	0.0239788	0.666472	0.674382	0.0651646	0.025494
BMP4_P123_R	BMP4	14	0.129822	0.135329	0.131773	0.127998	0.142693	0.149378	0.201977	0.114036	0.213499	0.063642	0.214701	0.15559	0.16351	0.193226	0.131167	0.185765	0.148663	0.155866	0.169379	0.233753	0.181568	0.116925	0.103121	0.109304	0.128718	0.134175	0.147324	0.13014	0.145607	0.212863	0.213709	0.115022	0.146967	0.183441	0.11945	0.188535	0.215881	0.193402	0.0605897	0.206622	0.157925	0.168529	0.196048	0.115106	0.191392	0.202264	0.14388
BMP4_P199_R	BMP4	14	0.235671	0.159474	0.20978	0.121367	0.0753699	0.24076	0.346468	0.13132	0.24955	0.0750234	0.269019	0.229748	0.285859	0.202664	0.167343	0.275035	0.177169	0.197085	0.203619	0.451033	0.103324	0.163377	0.139288	0.119775	0.187451	0.197349	0.220983	0.160237	0.176701	0.213424	0.29184	0.152488	0.113615	0.20851	0.206003	0.100667	0.170346	0.328902	0.221955	0.271502	0.228952	0.139707	0.269433	0.188463	0.128919	0.0844351	0.157059
BMP6_P163_F	BMP6	6	0.682956	0.787263	0.441639	0.795523	0.839991	0.215321	0.0556526	0.6864	0.0383797	0.0416497	0.070736	0.0761263	0.696055	0.0784763	0.0531147	0.0487675	0.0493873	0.689275	0.64455	0.103213	0.0542027	0.652447	0.0316808	0.0521066	0.390592	0.0545491	0.713261	0.0519774	0.127804	0.0672972	0.0627786	0.803165	0.0488168	0.0663673	0.583464	0.907891	0.101203	0.053326	0.776584	0.0970318	0.333698	0.101093	0.0594134	0.0761433	0.819394	0.0769119	0.0619301
BMP6_P398_F	BMP6	6	0.701806	0.779282	0.514164	0.818258	0.865396	0.0183782	0.0176888	0.0165601	0.0261776	0.0217051	0.0291353	0.0230501	0.718022	0.0216801	0.0231746	0.020191	0.0182648	0.646994	0.46842	0.032912	0.0193989	0.683472	0.0150777	0.0229645	0.0490701	0.021236	0.690748	0.0190916	0.0284632	0.0308366	0.0202355	0.56756	0.0223623	0.0265477	0.393835	0.911717	0.0484733	0.0293611	0.020476	0.0222054	0.0209846	0.0185856	0.0215497	0.0257638	0.837733	0.0222268	0.0219651
BMPR1A_E88_F	BMPR1A	10	0.736269	0.69368	0.719236	0.72553	0.641659	0.756337	0.807271	0.672452	0.768014	0.732812	0.754192	0.707853	0.624116	0.770312	0.739867	0.754898	0.775954	0.710227	0.747129	0.74721	0.7769	0.660861	0.609176	0.729089	0.774336	0.691286	0.740444	0.700449	0.711427	0.75046	0.827291	0.69631	0.747262	0.743427	0.68954	0.75947	0.757617	0.799674	0.694404	0.794385	0.778815	0.79584	0.76329	0.810674	0.661302	0.782973	0.755942
BMPR1A_P956_F	BMPR1A	10	0.042021	0.0385333	0.0434664	0.0309425	0.0296778	0.084053	0.0293665	0.0234191	0.0367275	0.0289682	0.0283924	0.0329726	0.0447709	0.0436037	0.0353979	0.0427767	0.0310406	0.0427572	0.0489416	0.0647623	0.0369695	0.027196	0.0424973	0.0236264	0.0312125	0.0294967	0.0359359	0.0282197	0.0322182	0.0368299	0.0281479	0.0355683	0.034251	0.0333089	0.0386448	0.0308414	0.0328718	0.0434471	0.0261612	0.0334366	0.0373069	0.0322393	0.0409645	0.0428478	0.0293661	0.0343628	0.0311839
BMPR2_E435_F	BMPR2	2	0.0520101	0.0667884	0.0515194	0.0538172	0.0681915	0.0512589	0.0721152	0.0487757	0.0776717	0.0678175	0.0745094	0.0614613	0.0544551	0.0579947	0.0743971	0.0628778	0.0781088	0.0571827	0.0601087	0.0802539	0.0725049	0.0630278	0.0568098	0.0611452	0.0600554	0.0817439	0.0556176	0.0609084	0.04706	0.0732139	0.0707901	0.0509837	0.0681815	0.0592705	0.0564207	0.0577463	0.0778891	0.0805187	0.0532712	0.0656667	0.0656093	0.0770582	0.0635356	0.0549802	0.06026	0.0611567	0.0745519
BMPR2_P1271_F	BMPR2	2	0.722383	0.231129	0.491084	0.0855041	0.0384495	0.0360226	0.0330598	0.0291187	0.0337401	0.0411485	0.0697214	0.0457855	0.0548775	0.0472581	0.0345379	0.0547071	0.047952	0.034297	0.08257	0.0366552	0.0582698	0.286446	0.0372876	0.035215	0.0366678	0.04357	0.111586	0.0376425	0.0349096	0.0698425	0.0540912	0.343478	0.031777	0.056986	0.0462955	0.0408284	0.0665608	0.042936	0.0294781	0.0350128	0.035091	0.0489017	0.0803292	0.0314429	0.0457234	0.0443233	0.0435536
BRCA1_P835_R	BRCA1	17	0.437961	0.575384	0.795815	0.316535	0.475475	0.224037	0.690083	0.397709	0.428544	0.739183	0.465674	0.721076	0.800537	0.291546	0.308289	0.707792	0.392842	0.687163	0.323259	0.575457	0.778988	0.709618	0.313341	0.278452	0.691538	0.364462	0.459433	0.212442	0.174364	0.620347	0.317678	0.433507	0.547534	0.441878	0.514092	0.245387	0.490911	0.580572	0.254378	0.665837	0.221814	0.748344	0.45232	0.431426	0.747522	0.122246	0.297101
BSG_P211_R	BSG	19	0.0451009	0.0417173	0.0410376	0.0413127	0.0378153	0.0448048	0.0576472	0.0558601	0.055498	0.0318569	0.0505839	0.0489412	0.0484223	0.0487302	0.0542421	0.0514126	0.0446163	0.0391275	0.0748626	0.0516508	0.0459342	0.0386847	0.0390021	0.0475009	0.0386747	0.0466754	0.0449754	0.0559963	0.0317407	0.0545712	0.0475962	0.039304	0.045187	0.0484117	0.0461515	0.0446245	0.0716725	0.0490785	0.054135	0.0446597	0.0458203	0.04853	0.0495162	0.0415247	0.0327703	0.0446759	0.0557281
BTK_E64_R	BTK	X	0.797248	0.854119	0.849391	0.698725	0.873851	0.533169	0.740023	0.881306	0.866146	0.922524	0.910184	0.891127	0.756157	0.884269	0.879194	0.875785	0.873504	0.824373	0.734	0.865785	0.887176	0.835349	0.825272	0.942374	0.870342	0.900139	0.805759	0.837059	0.920927	0.925673	0.822255	0.891751	0.929164	0.894139	0.737029	0.836663	0.881505	0.885325	0.905969	0.908779	0.895454	0.816367	0.867247	0.832886	0.710129	0.945736	0.902761
BTK_P105_F	BTK	X	0.0993904	0.126644	0.175851	0.133272	0.19947	0.174678	0.226904	0.21071	0.200364	0.22664	0.238766	0.159107	0.231797	0.252111	0.179555	0.326012	0.166811	0.265937	0.132022	0.292331	0.429075	0.230471	0.124486	0.438132	0.261311	0.322466	0.167403	0.241886	0.334027	0.244365	0.265031	0.179516	0.526197	0.252078	0.15588	0.237325	0.132599	0.216752	0.287509	0.26961	0.118378	0.139079	0.207	0.334091	0.141981	0.421105	0.270727
C20orf47_P225_R	ERGIC3	20	0.0428231	0.0451682	0.0425595	0.0440825	0.0413818	0.0518061	0.0454271	0.0374914	0.0406251	0.0360163	0.0490978	0.0555507	0.0410435	0.03377	0.0492957	0.0451308	0.0319724	0.0450636	0.0554284	0.0554281	0.0277807	0.0473776	0.0454577	0.0393214	0.0323289	0.043112	0.0404186	0.039369	0.0346687	0.042887	0.0320411	0.04978	0.0346917	0.0466349	0.04766	0.0433991	0.0459548	0.0518627	0.0367394	0.0366238	0.0322445	0.0466363	0.0508942	0.0384518	0.040743	0.0291529	0.041659
C4B_E171_F	C4B	6	0.567713	0.425599	0.551177	0.553028	0.461079	0.498574	0.69175	0.517823	0.500692	0.42569	0.486754	0.504664	0.576967	0.559301	0.51172	0.611962	0.369245	0.553799	0.416569	0.579522	0.507384	0.462056	0.354029	0.63695	0.528915	0.661851	0.482055	0.448241	0.573447	0.5092	0.416625	0.441441	0.222103	0.494822	0.50905	0.442821	0.432625	0.490506	0.394008	0.527542	0.441977	0.363628	0.426979	0.627891	0.322426	0.307146	0.396732
C4B_P191_F	C4B	6	0.863226	0.858262	0.924305	0.841519	0.817134	0.874276	0.935557	0.870425	0.866549	0.922343	0.937238	0.852024	0.915125	0.90373	0.911683	0.912246	0.854745	0.871649	0.887492	0.906417	0.9148	0.891941	0.873387	0.91735	0.882665	0.924649	0.878498	0.788027	0.816753	0.842674	0.897237	0.944597	0.822722	0.845147	0.856226	0.816552	0.846694	0.915526	0.905909	0.888865	0.841028	0.815601	0.887156	0.915574	0.88102	0.923791	0.924229
CALCA_E174_R	CALCA	11	0.819222	0.84908	0.787393	0.852358	0.882625	0.350504	0.126518	0.778478	0.107472	0.811673	0.256257	0.670474	0.805588	0.14345	0.097447	0.15398	0.12408	0.818758	0.751785	0.272273	0.617144	0.752624	0.495083	0.0796599	0.106095	0.121373	0.798524	0.133789	0.064533	0.0817195	0.210762	0.857234	0.0921126	0.675712	0.58704	0.852805	0.120315	0.140977	0.85513	0.210308	0.147378	0.102602	0.162413	0.169108	0.107859	0.530673	0.127509
CALCA_P171_F	CALCA	11	0.458206	0.594203	0.419088	0.362983	0.585807	0.285195	0.348029	0.517267	0.250518	0.492067	0.264916	0.371544	0.337521	0.173274	0.242042	0.266235	0.182337	0.493622	0.291475	0.264929	0.532731	0.462604	0.293957	0.361383	0.2134	0.222187	0.38885	0.158449	0.122798	0.187203	0.275006	0.466246	0.129049	0.480483	0.437108	0.650741	0.193275	0.211848	0.555676	0.246437	0.200884	0.175728	0.253954	0.216173	0.14661	0.175406	0.26157
CALCA_P75_F	CALCA	11	0.511679	0.557344	0.492131	0.337923	0.689282	0.121562	0.0670032	0.539552	0.0811382	0.518517	0.089518	0.14823	0.309886	0.15161	0.0590149	0.0833022	0.0622319	0.488888	0.276824	0.086147	0.206911	0.434042	0.204795	0.146562	0.0343709	0.0669327	0.49348	0.0647071	0.0432816	0.0684231	0.0968648	0.685042	0.0420769	0.377138	0.260329	0.730015	0.101879	0.0661008	0.402421	0.0844628	0.0492657	0.0602691	0.0923328	0.0726133	0.0565922	0.0545828	0.0895894
CAPG_E228_F	CAPG	2	0.0806386	0.145309	0.125552	0.0643704	0.0741148	0.114749	0.343552	0.0919827	0.167862	0.05835	0.18384	0.291765	0.257411	0.0993404	0.134442	0.250648	0.114091	0.149508	0.118595	0.130166	0.114107	0.0955232	0.0939519	0.107279	0.329941	0.127636	0.0956579	0.0926687	0.0750702	0.165754	0.0961557	0.0862524	0.0674602	0.262319	0.111595	0.115036	0.19328	0.195516	0.0841545	0.244609	0.104251	0.330273	0.135939	0.130513	0.130006	0.121646	0.130218
CARD15_P302_R	CARD15	16	0.0269435	0.0428771	0.0880352	0.0553853	0.0319063	0.113087	0.0504011	0.0754835	0.0435319	0.0626248	0.0811226	0.0939796	0.277987	0.058516	0.0527844	0.129631	0.0760174	0.106797	0.0685414	0.121884	0.0656909	0.0728817	0.0315499	0.0470612	0.0519216	0.0796609	0.0602657	0.0559785	0.0341147	0.0728273	0.114113	0.102458	0.0405208	0.0708276	0.135944	0.0575307	0.0776042	0.0767632	0.0315106	0.0855753	0.058442	0.070976	0.120913	0.0943864	0.0642319	0.0204619	0.0777428
CARD15_P665_F	CARD15	16	0.118006	0.275159	0.230827	0.154108	0.123396	0.316528	0.47546	0.20576	0.312346	0.117281	0.29596	0.461253	0.725585	0.161606	0.256257	0.44997	0.211813	0.414111	0.338211	0.373306	0.215424	0.203137	0.105654	0.155314	0.364482	0.227991	0.219837	0.12197	0.0905102	0.275938	0.28269	0.220635	0.104457	0.414899	0.279984	0.168768	0.314349	0.315211	0.270911	0.383364	0.18081	0.314128	0.265839	0.213973	0.213318	0.08469	0.300523
CASP10_E139_F	CASP10	2	0.046946	0.0679524	0.0700469	0.0654101	0.0610836	0.0873049	0.15268	0.0623213	0.0534743	0.0932008	0.0636963	0.165109	0.108883	0.0906601	0.0804235	0.103682	0.0551365	0.0768506	0.0350414	0.100213	0.0706928	0.0546676	0.0407298	0.0602883	0.167038	0.0708831	0.083301	0.0614405	0.0598311	0.108226	0.0607289	0.0975308	0.0398008	0.133555	0.0692674	0.077899	0.0879126	0.0823408	0.0876421	0.156046	0.050538	0.0688869	0.0941039	0.0460574	0.0654034	0.0547634	0.0611744
CASP10_P186_F	CASP10	2	0.0409815	0.058641	0.086604	0.0381583	0.0506727	0.0523921	0.13177	0.0356835	0.0303395	0.0452657	0.0439015	0.121651	0.0646545	0.0612036	0.0557177	0.10178	0.0315526	0.0531896	0.0487989	0.0794305	0.0475924	0.0539488	0.0595725	0.0433191	0.0979157	0.05942	0.0649928	0.0473173	0.0377782	0.0508418	0.054428	0.0432641	0.0373372	0.115638	0.0454106	0.0634536	0.0472403	0.0548727	0.0501665	0.0689059	0.0379127	0.0503976	0.0425634	0.0528443	0.0442037	0.0382308	0.0506468
CASP10_P334_F	CASP10	2	0.0465526	0.194909	0.193007	0.16816	0.0640444	0.276109	0.159062	0.117345	0.1513	0.080176	0.203077	0.237218	0.354304	0.121063	0.103149	0.169434	0.0917717	0.177487	0.173411	0.165884	0.068714	0.0599443	0.0842692	0.0681479	0.163688	0.105432	0.0931251	0.0757754	0.076757	0.081086	0.158848	0.143523	0.108174	0.197777	0.16466	0.117004	0.127967	0.142103	0.0581413	0.3231	0.0985793	0.102568	0.199619	0.126425	0.115739	0.0435883	0.105726
CASP2_P192_F	CASP2	7	0.0390149	0.0577564	0.0294054	0.0395593	0.0488916	0.0793617	0.0661717	0.0276101	0.0467398	0.0552648	0.0709119	0.0631286	0.0457365	0.0736263	0.0468051	0.0328111	0.0366945	0.0514927	0.0868876	0.0737827	0.0399244	0.0549405	0.0268905	0.0431391	0.0305623	0.0494896	0.0376422	0.0424159	0.0378605	0.0544223	0.0337013	0.0378601	0.0368959	0.0509551	0.0386123	0.0460496	0.0618853	0.0592714	0.0308626	0.0392065	0.0335501	0.0721814	0.0435239	0.0520617	0.0461447	0.0352422	0.0524602
CASP3_P420_R	CASP3	4	0.0370696	0.0333424	0.0361045	0.0374653	0.039671	0.0387857	0.0364076	0.0303741	0.034164	0.0427126	0.0471179	0.0571661	0.054404	0.0560511	0.0503885	0.0471816	0.0365823	0.0420616	0.0336474	0.0727816	0.0599779	0.0414753	0.0614866	0.0430034	0.0369614	0.0446004	0.0326079	0.0474274	0.0435734	0.0538354	0.0322801	0.0350786	0.040834	0.0569745	0.0439532	0.0606903	0.0480083	0.0554626	0.035821	0.0334102	0.0385926	0.03948	0.0462242	0.0527825	0.0454625	0.0397842	0.0663618
CASP6_P201_F	CASP6	4	0.0553608	0.0355698	0.0311034	0.0512188	0.0609183	0.0660275	0.0319694	0.0401189	0.0274826	0.0397858	0.0665519	0.0675546	0.0461796	0.059414	0.0847251	0.043342	0.0592118	0.041186	0.0557506	0.0579455	0.0643956	0.0368215	0.0381046	0.0397275	0.0357308	0.047017	0.0343887	0.0430631	0.0446761	0.0626537	0.0410383	0.0383211	0.0360202	0.0479778	0.0517151	0.0539309	0.0453732	0.0442918	0.0324862	0.0531884	0.0407832	0.067861	0.0551249	0.0452174	0.0480845	0.032606	0.0463092
CASP6_P230_R	CASP6	4	0.0196116	0.0207465	0.0177268	0.0295462	0.0268934	0.0187239	0.0291092	0.024328	0.0189436	0.0185153	0.0248918	0.032101	0.0203663	0.0279658	0.0204993	0.0405824	0.0205058	0.02464	0.0173076	0.0335436	0.0349843	0.0237605	0.0205366	0.0325184	0.0286529	0.0237576	0.0340644	0.0239323	0.0256355	0.0251038	0.0195072	0.0307827	0.0206623	0.021909	0.022309	0.0299277	0.0216424	0.0256892	0.0238232	0.0221217	0.0227539	0.0274182	0.0252004	0.0286693	0.0244931	0.0185712	0.0322261
CASP8_E474_F	CASP8	2	0.140419	0.171162	0.155586	0.172778	0.167333	0.164292	0.333484	0.13114	0.180533	0.208793	0.23236	0.306049	0.21189	0.194281	0.175874	0.234982	0.166763	0.197031	0.155979	0.222093	0.177712	0.153027	0.128798	0.124161	0.277465	0.169058	0.114809	0.143316	0.129661	0.216291	0.169129	0.110627	0.0972992	0.260747	0.154659	0.131152	0.2284	0.224355	0.147245	0.31224	0.146004	0.294743	0.18903	0.199548	0.152396	0.184519	0.180636
CAV1_P130_R	CAV1	7	0.0528245	0.0693544	0.0525948	0.0849133	0.0797509	0.112014	0.0674494	0.254986	0.0912695	0.05743	0.0782834	0.0752595	0.0727471	0.0643592	0.0640944	0.0519268	0.0451137	0.194455	0.0629147	0.0892805	0.0718446	0.33379	0.0678628	0.0475251	0.0548817	0.0546415	0.0759205	0.053239	0.0584917	0.0675859	0.0629644	0.0436349	0.0342473	0.071263	0.0546134	0.0495485	0.100074	0.0670262	0.0592763	0.0572466	0.0563481	0.0501397	0.149924	0.0809885	0.0699402	0.0750983	0.343468
CAV1_P169_F	CAV1	7	0.0871021	0.180785	0.138011	0.0971726	0.104599	0.169821	0.156279	0.757863	0.0777508	0.100924	0.147298	0.126312	0.0959083	0.0938826	0.114118	0.114141	0.0777877	0.299667	0.107863	0.174401	0.316866	0.539259	0.0591726	0.0721027	0.100785	0.0953104	0.100736	0.0926912	0.0671418	0.0879296	0.121603	0.091349	0.107478	0.115817	0.108068	0.10698	0.462789	0.109233	0.238117	0.132836	0.14637	0.14232	0.125227	0.148435	0.131068	0.154988	0.360547
CAV2_E33_R	CAV2	7	0.0221569	0.0191211	0.0175273	0.30844	0.482568	0.0221946	0.0275841	0.562174	0.0207712	0.016436	0.0287031	0.0341521	0.807008	0.028783	0.029109	0.0275684	0.0294306	0.257652	0.0179371	0.0474313	0.0263871	0.385617	0.0196274	0.0219088	0.0260491	0.0273439	0.0194408	0.0257417	0.0214302	0.0371034	0.0311246	0.0244247	0.0202318	0.0282968	0.0287765	0.0921356	0.0282364	0.0297771	0.0181824	0.0230873	0.0225512	0.025726	0.0286354	0.0249527	0.445061	0.018317	0.0291246
CCKAR_E79_F	CCKAR	4	0.828754	0.74561	0.805417	0.766738	0.540803	0.712222	0.803916	0.46802	0.359507	0.168867	0.393559	0.462525	0.440592	0.197074	0.266307	0.536221	0.265581	0.653023	0.59072	0.304449	0.652759	0.470666	0.417613	0.205457	0.665214	0.247172	0.657055	0.660502	0.176527	0.529104	0.493693	0.584049	0.415641	0.665695	0.695041	0.20474	0.27098	0.352537	0.791236	0.433307	0.219354	0.758721	0.322312	0.655522	0.639803	0.0856459	0.294246
CCKAR_P270_F	CCKAR	4	0.665003	0.555463	0.816238	0.753138	0.455724	0.503307	0.867248	0.501602	0.584123	0.738676	0.707235	0.619243	0.706184	0.6653	0.595532	0.525242	0.175226	0.725131	0.787503	0.546725	0.746524	0.620121	0.355028	0.767115	0.790843	0.650741	0.745149	0.227952	0.24008	0.517521	0.791541	0.76264	0.828589	0.613309	0.429595	0.311563	0.481818	0.576404	0.805856	0.645818	0.522466	0.421758	0.61035	0.621359	0.29883	0.0868054	0.761188
CCKBR_P361_R	CCKBR	11	0.450983	0.576071	0.223394	0.273512	0.728085	0.12533	0.0259037	0.172937	0.353554	0.0326539	0.0275874	0.0850179	0.0832833	0.040572	0.280452	0.0334581	0.0315785	0.421109	0.410845	0.0428417	0.732789	0.415509	0.0238537	0.0346901	0.100929	0.0313795	0.446505	0.40479	0.0363789	0.0391253	0.0302526	0.151029	0.462237	0.370357	0.231824	0.25488	0.0401369	0.0280509	0.395875	0.0348351	0.09825	0.033698	0.166216	0.214313	0.456917	0.0273676	0.0330486
CCKBR_P480_F	CCKBR	11	0.466618	0.551972	0.436359	0.693797	0.687997	0.789975	0.0275329	0.885847	0.312117	0.0879655	0.0547898	0.550995	0.652465	0.0495379	0.0807797	0.11621	0.0651491	0.490357	0.256716	0.0618079	0.587265	0.426354	0.1555	0.0462411	0.319749	0.0915035	0.408336	0.881773	0.0502556	0.0442527	0.0787505	0.782463	0.489828	0.558245	0.438668	0.392439	0.0422555	0.0432573	0.643596	0.0627739	0.564964	0.242838	0.275097	0.725072	0.635133	0.029966	0.0434678
CCL3_E53_R	CCL3	17	0.561349	0.461243	0.58255	0.471104	0.713283	0.435598	0.753705	0.545964	0.800152	0.66831	0.80521	0.58724	0.594538	0.576388	0.682091	0.685764	0.764738	0.561062	0.562439	0.756427	0.787792	0.777013	0.570803	0.647065	0.673417	0.823758	0.574558	0.772447	0.570488	0.708307	0.674205	0.559676	0.621693	0.659478	0.509196	0.701862	0.655937	0.811636	0.483138	0.618108	0.638784	0.67454	0.598669	0.632342	0.478323	0.613555	0.777062
CCL3_P543_R	CCL3	17	0.898719	0.822537	0.822556	0.738752	0.833726	0.843327	0.898843	0.46991	0.699792	0.458898	0.688667	0.663604	0.801771	0.755479	0.802845	0.739957	0.644651	0.724989	0.869817	0.837398	0.797269	0.834707	0.61486	0.845859	0.795419	0.760205	0.854737	0.551802	0.751952	0.773572	0.755483	0.708581	0.461368	0.733079	0.772492	0.657781	0.685206	0.803495	0.867722	0.73058	0.76053	0.668586	0.64437	0.802702	0.620928	0.624812	0.697128
CCNA1_E7_F	CCNA1	13	0.783027	0.859911	0.799477	0.852644	0.894253	0.781542	0.588098	0.951003	0.888863	0.942833	0.923034	0.860793	0.793038	0.914358	0.875781	0.886285	0.946183	0.804956	0.742643	0.853634	0.896785	0.835828	0.75943	0.947494	0.83648	0.884473	0.839994	0.960827	0.946482	0.905192	0.891264	0.92565	0.964243	0.866692	0.760455	0.937468	0.942605	0.882446	0.905625	0.910837	0.922933	0.885583	0.833641	0.903638	0.933286	0.933033	0.903916
CCNA1_P216_F	CCNA1	13	0.402823	0.478516	0.38359	0.563694	0.626491	0.53533	0.265959	0.813715	0.571147	0.833851	0.729294	0.612569	0.411065	0.752949	0.555739	0.603321	0.826941	0.463165	0.340019	0.562419	0.726394	0.598361	0.468097	0.80021	0.407068	0.579979	0.473629	0.863157	0.831952	0.726346	0.789114	0.758693	0.88545	0.577693	0.388826	0.788475	0.784365	0.613836	0.678709	0.706716	0.71539	0.579241	0.548654	0.636174	0.779373	0.822682	0.69955
CCNC_P132_R	CCNC	6	0.0149372	0.0253493	0.0241358	0.0264889	0.0184307	0.0486949	0.0180656	0.0138714	0.030757	0.0133448	0.0217626	0.0349161	0.031897	0.0189145	0.0190571	0.027143	0.0202587	0.0217075	0.0369191	0.0305911	0.0218703	0.0204398	0.0153961	0.0159368	0.0188167	0.0179934	0.0194681	0.0176074	0.0161535	0.0216625	0.0272415	0.0189712	0.020142	0.0235787	0.0254109	0.0220715	0.023803	0.0185401	0.0152867	0.0195704	0.016895	0.0233674	0.0159789	0.0166416	0.0227956	0.0186902	0.0206733
CCND1_E280_R	CCND1	11	0.0452824	0.0423868	0.0394784	0.0539187	0.0558161	0.0715267	0.0405068	0.0403968	0.0654717	0.0416237	0.0589117	0.0644468	0.0550722	0.0471799	0.058494	0.0438503	0.0440455	0.0560747	0.059435	0.0660759	0.0457687	0.0457008	0.046445	0.0503567	0.0399921	0.053789	0.0405591	0.0543694	0.0608489	0.0609779	0.0354096	0.0406065	0.0312355	0.0593046	0.051848	0.0603338	0.0671798	0.0674842	0.0176499	0.0480656	0.043973	0.0618982	0.0483188	0.0490741	0.0616638	0.0571541	0.0648335
CCND1_P343_R	CCND1	11	0.0841188	0.0714174	0.0944745	0.0872865	0.0615829	0.0795578	0.0642841	0.0579871	0.0254888	0.0921354	0.0584783	0.0651895	0.0724086	0.0329026	0.045514	0.0438366	0.0365421	0.0817479	0.110123	0.0586992	0.0609713	0.0621922	0.0465283	0.0445444	0.028042	0.0387814	0.0814452	0.0409711	0.0620813	0.0447488	0.0419178	0.067131	0.0245963	0.0690027	0.0607402	0.0742386	0.0352061	0.0725875	0.0198102	0.0444154	0.0391337	0.0526883	0.0476067	0.0318751	0.0412371	0.0437815	0.0483085
CCND2_P887_F	CCND2	12	0.0243718	0.0294893	0.0313952	0.232635	0.0530605	0.0270284	0.0220991	0.0252098	0.0210479	0.0245104	0.0317165	0.0566547	0.0342983	0.0397639	0.0452913	0.229773	0.0294069	0.052723	0.119831	0.0526846	0.034092	0.0336702	0.0272577	0.0359481	0.0333467	0.038543	0.0241306	0.0372767	0.0281074	0.0354365	0.0249608	0.038321	0.0308897	0.0324656	0.032355	0.034277	0.0286038	0.0283727	0.722643	0.0265167	0.0320372	0.0401089	0.0399087	0.0300822	0.0435591	0.0332388	0.0417619
CCND2_P898_R	CCND2	12	0.0175281	0.0257419	0.0216611	0.2809	0.0713737	0.0469093	0.019995	0.0174132	0.026215	0.0355057	0.0300512	0.0392253	0.0375856	0.037787	0.0255226	0.0616209	0.0254227	0.0373859	0.0917704	0.045054	0.0287201	0.0352725	0.0237821	0.0243069	0.0243872	0.0277123	0.0270177	0.0298794	0.0250735	0.0370849	0.0291285	0.0247275	0.0197058	0.0258769	0.0272313	0.0262031	0.0266582	0.0228205	0.67551	0.020777	0.0226977	0.0404268	0.0192864	0.0371208	0.0355084	0.025089	0.0263497
CCND3_P435_F	CCND3	6	0.059493	0.0605557	0.0444919	0.0598124	0.08886	0.0861649	0.0600598	0.0592042	0.0712808	0.0764807	0.0704113	0.0848492	0.0627085	0.0656109	0.070906	0.0736387	0.0654338	0.0594839	0.0605094	0.091993	0.0630793	0.0626375	0.0407356	0.0602528	0.0508564	0.0633181	0.0565203	0.0681718	0.0538062	0.0692422	0.0524995	0.0524947	0.0453295	0.0836638	0.0586321	0.0712953	0.147302	0.0645803	0.0538291	0.0497261	0.0511788	0.0606055	0.0873465	0.068808	0.0754807	0.0762053	0.0675813
CCNE1_P683_F	CCNE1	19	0.0620414	0.0544438	0.0423763	0.0513142	0.0570716	0.0638125	0.0804366	0.0552775	0.0694969	0.0674926	0.0782834	0.0728154	0.0492045	0.0568019	0.0739028	0.0790489	0.0604549	0.0653415	0.0655825	0.0712588	0.0589406	0.043416	0.0380417	0.0515917	0.0673254	0.0638572	0.0564447	0.0706051	0.074042	0.0582819	0.0923472	0.0729823	0.0499147	0.0683183	0.0487389	0.0518465	0.0780351	0.0639951	0.058679	0.0676718	0.0652481	0.0509964	0.0600759	0.0632515	0.0584388	0.0656239	0.0632301
CCR5_P630_R	CCR5	3	0.512453	0.401815	0.317311	0.256166	0.530011	0.336875	0.501519	0.185672	0.520742	0.502678	0.350581	0.450075	0.32543	0.215031	0.321361	0.392208	0.367202	0.37264	0.351054	0.509771	0.317719	0.394074	0.151733	0.360344	0.433955	0.422573	0.457506	0.197511	0.321927	0.476482	0.288543	0.361631	0.201045	0.311712	0.386913	0.204673	0.386614	0.560389	0.453544	0.366059	0.280967	0.268959	0.345594	0.376528	0.307696	0.4136	0.267485
CD1A_P414_R	CD1A	1	0.89382	0.916133	0.860862	0.954882	0.951612	0.887459	0.966391	0.958591	0.953347	0.865679	0.93998	0.922575	0.948782	0.901607	0.95466	0.947636	0.96006	0.951143	0.94158	0.949727	0.92439	0.952067	0.87573	0.94501	0.948428	0.876627	0.898509	0.72057	0.950479	0.950988	0.880252	0.893281	0.961562	0.950873	0.890302	0.687	0.952946	0.931745	0.955489	0.959859	0.941882	0.945465	0.895664	0.855815	0.906391	0.948392	0.943856
CD1A_P6_F	CD1A	1	0.898068	0.890332	0.885218	0.887748	0.901425	0.871232	0.917456	0.689082	0.860552	0.643525	0.8483	0.699257	0.794448	0.635761	0.904065	0.742723	0.900363	0.876143	0.85136	0.879066	0.884598	0.908225	0.786101	0.753761	0.855692	0.73748	0.856248	0.680245	0.895525	0.896124	0.754546	0.678559	0.556934	0.90813	0.870942	0.811675	0.903233	0.849537	0.819743	0.872675	0.905912	0.721962	0.840648	0.829345	0.877425	0.80084	0.891182
CD2_P68_F	CD2	1	0.565208	0.229799	0.249882	0.248194	0.670727	0.214282	0.57502	0.25493	0.406353	0.267271	0.488777	0.523688	0.381403	0.60452	0.413621	0.484018	0.309057	0.440809	0.608684	0.577788	0.604792	0.693562	0.223154	0.71721	0.540384	0.516768	0.312087	0.224507	0.249584	0.60109	0.360733	0.82835	0.396479	0.508346	0.299664	0.285185	0.534866	0.551898	0.686492	0.535667	0.35265	0.43259	0.298648	0.214665	0.246725	0.79112	0.387084
CD34_E20_R	CD34	1	0.294359	0.300444	0.270155	0.326287	0.387683	0.297793	0.237832	0.337332	0.328247	0.41162	0.275821	0.240663	0.29584	0.293675	0.266012	0.258101	0.247903	0.32532	0.208557	0.267614	0.316831	0.295536	0.230606	0.3605	0.226291	0.312509	0.327519	0.345095	0.345625	0.241341	0.332237	0.306929	0.388099	0.291214	0.271034	0.34826	0.261512	0.237224	0.41424	0.25836	0.274238	0.239279	0.26984	0.269279	0.293007	0.369342	0.348383
CD34_P339_R	CD34	1	0.656056	0.610728	0.545518	0.71021	0.788211	0.4288	0.645173	0.763797	0.836048	0.886545	0.748009	0.435143	0.690514	0.68867	0.721626	0.765421	0.655064	0.747149	0.709401	0.705112	0.744829	0.772029	0.554171	0.724879	0.643876	0.81856	0.730237	0.549808	0.80229	0.79516	0.864322	0.833151	0.870812	0.8057	0.583077	0.77163	0.638385	0.703009	0.828249	0.693465	0.715922	0.520063	0.588526	0.783362	0.720323	0.821164	0.829196
CD34_P780_R	CD34	1	0.407855	0.480316	0.452382	0.505243	0.624246	0.548996	0.420344	0.757385	0.673089	0.669543	0.597072	0.331799	0.449929	0.431017	0.468278	0.551438	0.556983	0.535504	0.417348	0.586333	0.595192	0.551877	0.534115	0.661758	0.513218	0.685012	0.422697	0.339328	0.628014	0.600685	0.612589	0.405116	0.731523	0.661443	0.452846	0.23217	0.55525	0.55429	0.645252	0.649859	0.228524	0.390443	0.370951	0.394391	0.409253	0.359643	0.682897
CD40_E58_R	CD40	20	0.281782	0.435094	0.360467	0.635822	0.408103	0.0461658	0.256632	0.705094	0.763034	0.81637	0.0897966	0.611813	0.0358452	0.874486	0.038186	0.414161	0.811829	0.374536	0.280728	0.43476	0.817913	0.463969	0.303983	0.782781	0.258087	0.512215	0.416646	0.467619	0.847379	0.521638	0.0444046	0.589769	0.861891	0.505219	0.215146	0.1636	0.661617	0.0981327	0.674913	0.211922	0.671148	0.365851	0.0365135	0.138626	0.743168	0.496849	0.199104
CD40_P372_R	CD40	20	0.628251	0.690732	0.624031	0.810636	0.79115	0.177071	0.398786	0.851817	0.842764	0.890181	0.476485	0.791959	0.132961	0.928121	0.0527986	0.73219	0.888214	0.683042	0.592149	0.655267	0.90622	0.688082	0.505243	0.896177	0.684045	0.748171	0.64868	0.674233	0.908936	0.812697	0.332624	0.753898	0.92903	0.66472	0.363189	0.324587	0.841871	0.223062	0.839656	0.508135	0.703378	0.80756	0.070194	0.660219	0.857116	0.660857	0.424737
CD44_E26_F	CD44	11	0.0282034	0.0418157	0.0369599	0.0444985	0.0294174	0.0444005	0.025693	0.0439136	0.0243091	0.0343385	0.0285351	0.0524508	0.0411205	0.0421221	0.0388062	0.0373783	0.036944	0.0513956	0.026276	0.0480813	0.0317879	0.0384704	0.0257258	0.0358977	0.02818	0.034846	0.0255763	0.0372212	0.0311323	0.0391622	0.0236802	0.0426474	0.0261629	0.0354605	0.0361972	0.0378684	0.0282725	0.0383478	0.0326572	0.0255248	0.0297271	0.044599	0.0296196	0.0301788	0.0370161	0.0352178	0.042484
CD44_P87_F	CD44	11	0.045502	0.0359249	0.0708536	0.0296984	0.0334689	0.0859793	0.0728173	0.031017	0.0278312	0.0279301	0.0412705	0.0432315	0.0490154	0.026231	0.0355049	0.0397173	0.0468486	0.0521529	0.0361995	0.0475388	0.0240012	0.0377146	0.0316994	0.0302024	0.0337732	0.0302937	0.0449462	0.0332511	0.0315537	0.0330456	0.0298104	0.0272321	0.0253543	0.0333332	0.0349947	0.0281475	0.056816	0.0346129	0.0401411	0.044432	0.0345929	0.0308411	0.0390358	0.0255771	0.0328244	0.0405469	0.0394112
CD81_P211_F	CD81	11	0.13336	0.609596	0.315511	0.443119	0.511221	0.328413	0.196747	0.720154	0.49758	0.31594	0.174317	0.154594	0.323195	0.138646	0.133751	0.187948	0.472474	0.403366	0.121463	0.247229	0.606545	0.544232	0.184469	0.135346	0.252028	0.593564	0.274955	0.13031	0.142308	0.182903	0.151052	0.123272	0.114027	0.120263	0.138279	0.416248	0.322602	0.291508	0.605669	0.118272	0.282808	0.165802	0.116633	0.123695	0.585491	0.105682	0.147015
CD81_P272_R	CD81	11	0.406642	0.818602	0.728186	0.851317	0.746831	0.810438	0.576358	0.924911	0.840077	0.833831	0.561424	0.423648	0.711111	0.266371	0.290486	0.747579	0.61185	0.758742	0.508845	0.590184	0.840954	0.770305	0.74176	0.235253	0.75487	0.822817	0.757383	0.201558	0.566708	0.384585	0.466572	0.337983	0.137915	0.517527	0.431575	0.749015	0.625697	0.578812	0.851627	0.577425	0.675273	0.451387	0.59784	0.360903	0.817257	0.201046	0.32975
CD82_P557_R	CD82	11	0.0362908	0.115023	0.120184	0.09648	0.0427751	0.232572	0.0439218	0.0796746	0.0929795	0.0742191	0.0977687	0.110536	0.126837	0.0813732	0.0796149	0.0960421	0.0737691	0.106415	0.0999572	0.190786	0.0916044	0.0554596	0.0567399	0.0561993	0.0543003	0.0728454	0.0913649	0.0689317	0.0695664	0.0865895	0.114098	0.100006	0.076243	0.0847472	0.117613	0.058881	0.0482783	0.0597016	0.0537496	0.107598	0.0791578	0.0506818	0.114248	0.131498	0.0800775	0.0434423	0.0962125
CD86_P3_F	CD86	3	0.109042	0.793982	0.738232	0.587323	0.736982	0.265628	0.669309	0.869169	0.656412	0.591485	0.734471	0.509028	0.270484	0.733086	0.477489	0.57092	0.407868	0.652888	0.668338	0.78648	0.880029	0.863626	0.81426	0.817885	0.696024	0.772512	0.693597	0.919465	0.84604	0.791513	0.432166	0.812354	0.919723	0.853671	0.465517	0.435841	0.877917	0.795495	0.871488	0.472347	0.556569	0.69077	0.764905	0.858577	0.339514	0.935818	0.465242
CD9_E14_R	CD9	12	0.037301	0.0501585	0.0378956	0.0614645	0.0419555	0.0438674	0.0378987	0.046094	0.0434056	0.0326628	0.0481021	0.0714618	0.0545058	0.0614508	0.0575746	0.0484834	0.0462481	0.0513579	0.0395451	0.0742313	0.0553056	0.0527089	0.0392362	0.0482658	0.0491801	0.054085	0.0441213	0.0610757	0.0468732	0.0518534	0.0404703	0.0455684	0.0331575	0.0536933	0.0457079	0.0656192	0.0378474	0.052742	0.034604	0.0441211	0.0374269	0.069825	0.0466007	0.0463318	0.0721987	0.0441561	0.0565172
CD9_P504_F	CD9	12	0.0752304	0.187488	0.11536	0.137675	0.134914	0.262186	0.109822	0.117133	0.184754	0.144384	0.18068	0.111624	0.130339	0.133472	0.122319	0.13313	0.110293	0.129712	0.241958	0.159315	0.0928766	0.088596	0.159286	0.113317	0.086333	0.13437	0.286583	0.110365	0.0794602	0.121984	0.0930157	0.0916401	0.118267	0.154483	0.136685	0.0856988	0.217833	0.103143	0.127408	0.207567	0.243082	0.112249	0.258269	0.109098	0.131985	0.0950438	0.135549
CD9_P585_R	CD9	12	0.107766	0.310172	0.219831	0.256929	0.108432	0.531861	0.266754	0.193251	0.302066	0.181383	0.299362	0.22256	0.29163	0.451798	0.19948	0.258408	0.291849	0.377525	0.323225	0.320375	0.173535	0.252947	0.576224	0.217027	0.203526	0.540152	0.677004	0.192284	0.170665	0.188675	0.255863	0.213263	0.181938	0.636707	0.243116	0.184016	0.24148	0.22923	0.456692	0.336694	0.80459	0.212148	0.329199	0.231897	0.171039	0.186569	0.238598
CDC25B_E83_F	CDC25B	20	0.431966	0.246887	0.474565	0.0469151	0.355932	0.0300535	0.0385569	0.0386983	0.0723523	0.0401438	0.0352159	0.0473009	0.244647	0.0560645	0.0471798	0.0361511	0.0351561	0.484149	0.021114	0.0615881	0.418244	0.384532	0.0215819	0.047184	0.0287267	0.0390133	0.0376583	0.043451	0.0367996	0.0437609	0.0512013	0.0350808	0.0336338	0.0325373	0.0390104	0.256953	0.0242592	0.0433719	0.0257097	0.0288018	0.0281982	0.0346947	0.0350349	0.0276255	0.0361504	0.0328871	0.0395122
CDC25B_P11_R	CDC25B	20	0.269641	0.434789	0.546971	0.124671	0.7969	0.104614	0.0460637	0.0612679	0.113997	0.0593475	0.0662746	0.0587442	0.319497	0.081684	0.0545583	0.0522825	0.0863016	0.681728	0.071256	0.0878414	0.693075	0.649866	0.271675	0.129836	0.0450747	0.0492308	0.0966168	0.0798916	0.0528403	0.0935862	0.0526173	0.0661127	0.0637107	0.051248	0.0533388	0.538751	0.0759222	0.0928239	0.0414003	0.0541727	0.0643084	0.0585585	0.0707747	0.0483027	0.050365	0.0337069	0.0497181
CDH1_P45_F	CDH1	16	0.0679749	0.139875	0.0963471	0.107067	0.0971485	0.226497	0.190993	0.0517377	0.112526	0.0787828	0.108105	0.10514	0.141211	0.133273	0.0980061	0.0900932	0.0947745	0.105815	0.122329	0.13393	0.143551	0.105604	0.073871	0.0677402	0.0687555	0.0873103	0.131977	0.103229	0.102192	0.169132	0.133408	0.0810795	0.0953764	0.116223	0.110889	0.100736	0.114179	0.114111	0.067169	0.10292	0.0981607	0.119481	0.114556	0.124948	0.093007	0.120937	0.126468
CDH1_P52_R	CDH1	16	0.090924	0.103928	0.0892132	0.0994568	0.0839268	0.129735	0.0888694	0.164268	0.26437	0.145896	0.151717	0.141963	0.126162	0.124033	0.109334	0.121196	0.146246	0.106195	0.0803393	0.173879	0.127415	0.122897	0.0948643	0.117273	0.102397	0.125076	0.115828	0.121386	0.107576	0.155917	0.13737	0.077073	0.154532	0.117322	0.100382	0.103947	0.133491	0.17674	0.0834429	0.100062	0.110343	0.15749	0.12219	0.144474	0.121872	0.143708	0.116875
CDH11_E102_R	CDH11	16	0.388579	0.576907	0.420771	0.355614	0.390528	0.0656328	0.0765786	0.501805	0.433609	0.0787452	0.104469	0.415315	0.492523	0.0878232	0.0781512	0.257605	0.559454	0.451726	0.149608	0.106068	0.349437	0.263865	0.182002	0.235118	0.0738155	0.071314	0.495959	0.719848	0.185595	0.0856308	0.0931099	0.0695199	0.624891	0.240209	0.1894	0.708229	0.0645409	0.0650418	0.560283	0.153388	0.19798	0.428003	0.34143	0.0728347	0.672655	0.20311	0.0982921
CDH11_P203_R	CDH11	16	0.46774	0.565404	0.467942	0.362254	0.314581	0.405593	0.0488268	0.502413	0.188798	0.0454963	0.0708916	0.422581	0.42748	0.358629	0.0708791	0.0656578	0.0625028	0.486314	0.257276	0.0738145	0.0593172	0.240939	0.124898	0.163875	0.0268563	0.0531708	0.436387	0.179052	0.391978	0.0510446	0.0505472	0.0526831	0.654857	0.0558242	0.0585892	0.740967	0.0467936	0.045627	0.565286	0.145424	0.158408	0.41697	0.0935286	0.0807677	0.625179	0.0263262	0.0537245
CDH11_P354_R	CDH11	16	0.705401	0.733147	0.721642	0.645844	0.641928	0.611147	0.608463	0.872025	0.597178	0.382346	0.677808	0.745044	0.573879	0.629205	0.440638	0.564633	0.452646	0.695702	0.586647	0.449622	0.620066	0.545811	0.332874	0.847594	0.329712	0.610515	0.744082	0.812733	0.74042	0.358371	0.45911	0.804503	0.836267	0.489803	0.365002	0.76505	0.349255	0.370279	0.769111	0.702872	0.745854	0.668735	0.660864	0.626893	0.77103	0.648369	0.524278
CDH13_E102_F	CDH13	16	0.563197	0.703983	0.650245	0.743728	0.743988	0.270417	0.305682	0.860472	0.440149	0.862652	0.07965	0.329153	0.547449	0.768476	0.698502	0.177806	0.670691	0.617298	0.501264	0.0712385	0.730915	0.500656	0.453458	0.785722	0.30105	0.37198	0.542694	0.830063	0.85392	0.258517	0.486225	0.836153	0.877723	0.710498	0.490516	0.80469	0.384557	0.238256	0.797323	0.102107	0.703168	0.723272	0.647888	0.720125	0.732519	0.885081	0.592362
CDH13_P88_F	CDH13	16	0.831642	0.863795	0.881585	0.893593	0.903632	0.603272	0.670985	0.951423	0.505345	0.941249	0.197047	0.62284	0.791174	0.827031	0.887463	0.537883	0.775731	0.826093	0.799041	0.198415	0.902954	0.822527	0.710823	0.918216	0.671606	0.728908	0.634035	0.934222	0.924783	0.650709	0.275252	0.942958	0.939479	0.893082	0.780166	0.836118	0.721981	0.464737	0.916216	0.286911	0.810397	0.87422	0.789563	0.876213	0.889524	0.922468	0.419233
CDH17_E31_F	CDH17	8	0.828142	0.688145	0.774682	0.560784	0.453012	0.790856	0.911647	0.626905	0.533084	0.365492	0.682357	0.762041	0.830665	0.40854	0.686506	0.735582	0.347603	0.751286	0.849293	0.67879	0.259685	0.468982	0.42009	0.307285	0.776382	0.564058	0.764086	0.440309	0.352508	0.616302	0.60771	0.347799	0.355484	0.675294	0.712997	0.506602	0.637631	0.683113	0.359802	0.639359	0.46991	0.772399	0.699813	0.735146	0.399947	0.294214	0.563908
CDH17_P376_F	CDH17	8	0.711723	0.529093	0.618648	0.402141	0.277393	0.595472	0.856986	0.385411	0.448961	0.241762	0.536289	0.618749	0.790944	0.267273	0.494823	0.605977	0.247004	0.548967	0.765092	0.46435	0.187451	0.324802	0.272779	0.19234	0.664207	0.408832	0.614024	0.32312	0.241671	0.400765	0.454656	0.282556	0.244988	0.553299	0.53513	0.373867	0.489752	0.515687	0.26796	0.491111	0.357612	0.641234	0.538639	0.55486	0.296988	0.219444	0.431916
CDH17_P532_F	CDH17	8	0.85147	0.775692	0.818095	0.668456	0.603149	0.757434	0.940582	0.70015	0.701758	0.503674	0.783583	0.800123	0.882774	0.56079	0.761326	0.82399	0.623237	0.812355	0.867842	0.780565	0.437993	0.657631	0.657358	0.513076	0.85135	0.706946	0.823883	0.595627	0.473574	0.722755	0.738335	0.593387	0.453094	0.806481	0.757497	0.637137	0.756557	0.84103	0.566026	0.783251	0.669506	0.77625	0.815991	0.781439	0.609938	0.432078	0.7145
CDH3_E100_R	CDH3	16	0.0741813	0.0651269	0.0644617	0.0749096	0.0989861	0.0892098	0.0559648	0.0699977	0.0725708	0.0805482	0.0671863	0.0902468	0.0746913	0.063185	0.065584	0.0686789	0.0612154	0.0821894	0.0748827	0.0915545	0.0591103	0.406732	0.0524802	0.0468615	0.0588277	0.0591487	0.0857315	0.0683927	0.0599333	0.0684673	0.0586637	0.0464511	0.0565277	0.0714328	0.0611202	0.06734	0.0680638	0.0743272	0.0640316	0.0686739	0.0622278	0.0940577	0.081156	0.0585321	0.0846282	0.099292	0.0753082
CDH3_P87_R	CDH3	16	0.114858	0.106199	0.132393	0.0970695	0.118924	0.125467	0.133116	0.0894883	0.12126	0.12816	0.124857	0.114137	0.113842	0.124052	0.117536	0.13227	0.0930825	0.125618	0.156183	0.114058	0.117918	0.458661	0.0912878	0.0971122	0.107939	0.112218	0.112432	0.0952613	0.0902528	0.125304	0.108245	0.10297	0.10815	0.112681	0.0997487	0.102011	0.134847	0.130597	0.119634	0.125077	0.0939041	0.116451	0.0985114	0.102326	0.120494	0.124265	0.117654
CDK10_E74_F	CDK10	16	0.0353362	0.0549916	0.0441571	0.040048	0.0610904	0.0512442	0.033643	0.0421645	0.07992	0.11264	0.0482022	0.0498769	0.0479526	0.0489014	0.038162	0.0363231	0.0260047	0.0350383	0.0738079	0.0515322	0.0470885	0.0466205	0.0233268	0.0339346	0.0322648	0.0364909	0.0392588	0.0342864	0.0353031	0.0719233	0.035396	0.0251981	0.0311864	0.0458909	0.039587	0.0422256	0.148289	0.0549659	0.035537	0.032461	0.0340412	0.039982	0.0955741	0.0399804	0.0697796	0.0498197	0.0450191
CDK10_P199_R	CDK10	16	0.160087	0.182332	0.117022	0.105437	0.086931	0.179826	0.245282	0.122595	0.148404	0.141224	0.115454	0.252467	0.138068	0.214885	0.141134	0.203829	0.123119	0.190417	0.203997	0.178266	0.258463	0.111031	0.0904297	0.296749	0.159246	0.0961028	0.188832	0.0866661	0.189656	0.142064	0.11164	0.0840962	0.0914903	0.161425	0.169245	0.134631	0.141344	0.100331	0.0966684	0.207588	0.110546	0.148911	0.110271	0.17461	0.158942	0.0605108	0.139918
CDK2_P330_R	CDK2	12	0.0238057	0.0580631	0.0364674	0.0498391	0.0490216	0.0620771	0.0378591	0.0530793	0.0847885	0.0501187	0.044622	0.0532474	0.018731	0.0428493	0.0306329	0.0420789	0.0360998	0.0327461	0.0294137	0.0416873	0.0410319	0.0364636	0.0175483	0.0367597	0.033049	0.0334179	0.0346524	0.0496723	0.0443773	0.0493402	0.0368134	0.0297215	0.0366124	0.0439781	0.0392512	0.0395102	0.066961	0.0358487	0.0293063	0.0265536	0.0272709	0.0410044	0.0482358	0.0365601	0.0442172	0.0349225	0.0349736
CDK6_E256_F	CDK6	7	0.124359	0.137357	0.106406	0.131422	0.151574	0.152514	0.142701	0.128364	0.140099	0.128782	0.126102	0.125388	0.118442	0.129916	0.150465	0.115961	0.132651	0.13113	0.130843	0.149912	0.141762	0.136791	0.0867428	0.112355	0.107093	0.110394	0.118407	0.115619	0.144318	0.138566	0.158954	0.0958373	0.114103	0.133842	0.120589	0.115029	0.174046	0.142746	0.12794	0.118856	0.121995	0.121599	0.120194	0.11167	0.152769	0.144546	0.15683
CDK6_P291_R	CDK6	7	0.042818	0.0417752	0.0332047	0.0357127	0.0412114	0.0396351	0.0311451	0.0322706	0.0427914	0.0296955	0.0387029	0.0519595	0.0380973	0.0503783	0.041814	0.0343103	0.0356959	0.0383669	0.050747	0.0531962	0.0410026	0.0475751	0.0284415	0.0386543	0.0314349	0.0438745	0.0317013	0.0315018	0.0436532	0.0433536	0.039429	0.0355806	0.0365924	0.0396883	0.0328559	0.0438051	0.0384037	0.0350617	0.0363357	0.0321518	0.0354813	0.0371979	0.0407897	0.0375724	0.0383209	0.0357654	0.0481475
CDKN1A_E101_F	CDKN1A	6	0.0264313	0.0308542	0.0394959	0.0406177	0.041746	0.0398206	0.0290551	0.0361439	0.0575015	0.0298644	0.0420975	0.046103	0.0431894	0.0363213	0.0548179	0.0406267	0.0435205	0.0422949	0.0452154	0.045526	0.0372702	0.0499407	0.0288994	0.0376682	0.0282636	0.0385919	0.0271854	0.0273193	0.0448671	0.0605976	0.0391834	0.0336589	0.0273835	0.0489103	0.0370142	0.0350244	0.0646612	0.0574289	0.0414645	0.0355674	0.0427358	0.0370248	0.0355547	0.0513178	0.0527275	0.0356051	0.0345606
CDKN1A_P242_F	CDKN1A	6	0.027559	0.0274472	0.0271568	0.0301454	0.0260594	0.0281104	0.0281404	0.0275214	0.0258388	0.0230304	0.0264488	0.032809	0.0274466	0.0292117	0.0280743	0.0280481	0.0268027	0.0320367	0.0255267	0.0429267	0.0291298	0.0455846	0.797406	0.0382267	0.0261726	0.0329835	0.0369304	0.0381353	0.0280711	0.0424344	0.0267987	0.0290862	0.0242375	0.0279171	0.0323669	0.0273511	0.0383954	0.0363217	0.0282976	0.0517874	0.0286049	0.0402217	0.0293015	0.028406	0.036509	0.0302625	0.0308275
CDKN1B_P1161_F	CDKN1B	12	0.042058	0.107914	0.383219	0.0351737	0.142014	0.0490523	0.0427922	0.042261	0.0855152	0.0856448	0.0610802	0.0411059	0.0417788	0.0324558	0.0461828	0.0537548	0.0342518	0.0370415	0.478959	0.0407459	0.0328399	0.575336	0.0321946	0.0342862	0.0332998	0.041649	0.0473477	0.042784	0.0351838	0.062662	0.0385293	0.0282276	0.0321469	0.0660594	0.0422891	0.0275514	0.220946	0.04383	0.282769	0.0418357	0.0267339	0.0464686	0.122459	0.0259515	0.0579306	0.0379993	0.0339591
CDKN1C_P6_R	CDKN1C	11	0.0986986	0.115922	0.0932184	0.131691	0.108134	0.132062	0.0927117	0.0759772	0.0913319	0.124036	0.117742	0.139894	0.134216	0.132612	0.102258	0.110662	0.098254	0.12314	0.11496	0.147937	0.113332	0.106005	0.064089	0.102136	0.0963678	0.112898	0.102055	0.150168	0.146779	0.123982	0.0916501	0.103954	0.089441	0.107993	0.0993266	0.120944	0.133046	0.157889	0.104202	0.134672	0.102959	0.133315	0.0910897	0.0928098	0.107518	0.125096	0.105362
CDKN1C_P626_F	CDKN1C	11	0.550971	0.5456	0.453503	0.661428	0.579085	0.0906488	0.17512	0.0516509	0.06177	0.0691636	0.0586717	0.0921663	0.519434	0.0718641	0.0637669	0.0750797	0.0396488	0.265646	0.128726	0.106859	0.382782	0.446898	0.0227715	0.0551151	0.0668174	0.0445728	0.155563	0.0556916	0.0624071	0.0503059	0.0469674	0.0505152	0.0368211	0.0499072	0.0977049	0.0535113	0.0734599	0.0585811	0.0502285	0.159172	0.0450883	0.0605592	0.0693522	0.0426916	0.0763983	0.0464769	0.060332
CDKN2A_E121_R	CDKN2A	9	0.516184	0.100827	0.372571	0.640765	0.379367	0.148186	0.0786299	0.0470587	0.0450915	0.0620935	0.0798177	0.113454	0.483009	0.0892002	0.0768871	0.0706343	0.0806315	0.385775	0.0570547	0.117301	0.0777647	0.41623	0.0581047	0.501731	0.212868	0.0761285	0.263459	0.0766687	0.490534	0.0894215	0.0558971	0.0696569	0.561594	0.0810216	0.108999	0.0753523	0.0737664	0.0745902	0.0550363	0.191512	0.0658011	0.0818745	0.0599942	0.0712471	0.195297	0.0597867	0.0872096
CDKN2B_E220_F	CDKN2B	9	0.0617943	0.0956456	0.0779742	0.0558929	0.0622982	0.0729982	0.0510538	0.0385985	0.056243	0.0660594	0.063102	0.0689517	0.0680692	0.0723811	0.0500052	0.0538531	0.0478328	0.0514657	0.0671999	0.0625184	0.0673866	0.069574	0.0695114	0.0535501	0.0419622	0.0497268	0.0734531	0.0600425	0.0449787	0.062439	0.0476367	0.0656217	0.0556145	0.0636439	0.0620558	0.047715	0.145964	0.0672196	0.0398166	0.0531948	0.0468656	0.067671	0.0590307	0.0486501	0.0632714	0.0540831	0.0720805
CDKN2B_seq_50_S294_F	CDKN2B	9	0.132722	0.389938	0.186591	0.104392	0.321816	0.342593	0.284483	0.23972	0.479615	0.377792	0.287463	0.13651	0.197575	0.0842052	0.149345	0.205311	0.115034	0.12353	0.525788	0.123669	0.0860887	0.0651849	0.0673916	0.104926	0.0734521	0.0875446	0.135233	0.130138	0.107277	0.195639	0.122095	0.100012	0.0766505	0.222115	0.144201	0.078895	0.587058	0.0726018	0.0454163	0.263922	0.0672403	0.0535079	0.326026	0.108548	0.157122	0.209381	0.0853624
CDM_seq_21_S260_R	BCAP31	X	0.29572	0.443127	0.303283	0.25464	0.167042	0.252967	0.106593	0.0570511	0.0848304	0.0546047	0.370933	0.170581	0.287222	0.22387	0.268318	0.147722	0.0468186	0.0784819	0.0825412	0.117695	0.161415	0.0843929	0.0484296	0.0508929	0.162445	0.311972	0.0853251	0.0600588	0.0394823	0.314879	0.0803494	0.278296	0.0455545	0.162181	0.367429	0.0743621	0.102475	0.0750416	0.0586587	0.388394	0.0700416	0.579542	0.298957	0.0740748	0.0636113	0.044374	0.0981015
CEACAM1_E57_R	CEACAM1	19	0.0326598	0.0403482	0.0538078	0.0427571	0.0503132	0.063518	0.0764645	0.0625892	0.05986	0.0374424	0.074706	0.15214	0.0383884	0.0712317	0.066848	0.116683	0.0547376	0.0560812	0.082632	0.090489	0.0543681	0.05727	0.0699861	0.0554983	0.0982488	0.0781097	0.0421664	0.0555328	0.0472827	0.0870013	0.0527868	0.0489878	0.0430213	0.106929	0.0565728	0.0802712	0.12823	0.0781381	0.0545447	0.0874006	0.0623992	0.0951679	0.071975	0.0472875	0.0566769	0.0497085	0.0821932
CEACAM1_P44_R	CEACAM1	19	0.0900066	0.225875	0.195233	0.131356	0.0845049	0.227456	0.401536	0.154256	0.28362	0.111132	0.255531	0.429356	0.206641	0.149241	0.180436	0.391982	0.168645	0.239367	0.35045	0.258697	0.130421	0.159199	0.14614	0.157874	0.383295	0.245699	0.197248	0.165549	0.114485	0.241455	0.251364	0.136956	0.132509	0.365978	0.191052	0.192189	0.378386	0.257897	0.164736	0.416479	0.177031	0.358924	0.204579	0.133859	0.144751	0.115392	0.258343
CEBPA_P1163_R	CEBPA	19	0.051821	0.0645253	0.26257	0.0882652	0.0690875	0.102743	0.0600028	0.0581421	0.0621195	0.0840437	0.0926171	0.0793163	0.0761582	0.0800581	0.070509	0.0721678	0.0708986	0.0644968	0.0413831	0.111468	0.0682354	0.243495	0.0782531	0.0576739	0.0520553	0.0624233	0.0655995	0.0813611	0.058093	0.084763	0.105319	0.0528031	0.0474981	0.064433	0.0764559	0.07233	0.0696295	0.0540738	0.36942	0.0550491	0.0667751	0.0715868	0.074968	0.0718548	0.0763826	0.0711266	0.0831786
CEBPA_P706_F	CEBPA	19	0.0592023	0.0565348	0.0819125	0.0458967	0.0677848	0.108949	0.0798135	0.0664112	0.0570567	0.0811613	0.0812184	0.0863047	0.0665798	0.0888298	0.0701795	0.0689744	0.0808023	0.0520048	0.0481699	0.099657	0.0781142	0.755842	0.0386089	0.0476114	0.0440732	0.0677748	0.0600029	0.0636378	0.0797166	0.0954498	0.0483568	0.0609449	0.0673547	0.0682992	0.0723476	0.0733125	0.100367	0.0723402	0.0461306	0.0754908	0.0765604	0.0731673	0.104942	0.0723338	0.0664038	0.0720657	0.0807085
CFTR_P115_F	CFTR	7	0.0311481	0.0826442	0.0581567	0.0572205	0.0568068	0.0675007	0.0240342	0.0370311	0.0338038	0.0466112	0.0418549	0.0537572	0.080228	0.0466379	0.0330957	0.0366405	0.03617	0.221993	0.0604828	0.054935	0.0432944	0.223152	0.0944625	0.0337056	0.0390658	0.0457934	0.0400568	0.0440442	0.0454964	0.0314688	0.0616807	0.0391715	0.0369497	0.0473981	0.0408396	0.0430185	0.0788026	0.0433145	0.0346461	0.0416731	0.0396328	0.0326176	0.0443	0.0430519	0.0411983	0.0329799	0.0527374
CFTR_P372_R	CFTR	7	0.141568	0.315794	0.157794	0.318042	0.165661	0.181681	0.269126	0.213347	0.240721	0.260794	0.156746	0.213798	0.419828	0.190914	0.221005	0.158036	0.232288	0.616242	0.149987	0.236673	0.223249	0.536932	0.0974223	0.183899	0.174147	0.208022	0.290303	0.203903	0.239428	0.211167	0.320739	0.293847	0.194293	0.189587	0.222781	0.154838	0.206252	0.245241	0.305934	0.180648	0.220241	0.19056	0.214	0.242123	0.238201	0.157595	0.317084
CHD2_P451_F	CHD2	15	0.841752	0.698511	0.783926	0.709501	0.820417	0.814553	0.923038	0.805532	0.863946	0.608187	0.816531	0.82151	0.903781	0.681165	0.827962	0.852745	0.91335	0.819719	0.78365	0.911865	0.908916	0.920934	0.878596	0.674096	0.878265	0.893524	0.842221	0.630364	0.931358	0.831335	0.765304	0.845973	0.7039	0.89906	0.850085	0.872977	0.828661	0.896455	0.940832	0.86999	0.857138	0.793825	0.876887	0.792563	0.853615	0.693941	0.863038
CHD2_P667_F	CHD2	15	0.885228	0.771649	0.840052	0.781037	0.811682	0.699805	0.887649	0.856132	0.86895	0.837821	0.836709	0.881069	0.7655	0.797981	0.857127	0.849035	0.853937	0.818528	0.725491	0.86045	0.744104	0.883393	0.731055	0.833166	0.871782	0.881018	0.872927	0.821036	0.850122	0.867829	0.863228	0.845468	0.82509	0.85891	0.874877	0.861095	0.846276	0.808824	0.907013	0.834078	0.880704	0.721479	0.86098	0.707091	0.83395	0.861381	0.851101
CHFR_P501_F	CHFR	12	0.74103	0.821644	0.837418	0.862314	0.900701	0.51824	0.0632152	0.0833946	0.5596	0.099397	0.0702105	0.830642	0.760083	0.868345	0.0633002	0.793006	0.0816384	0.808668	0.651395	0.372456	0.843742	0.815203	0.0477189	0.886299	0.0926025	0.810532	0.75413	0.841966	0.354543	0.0861265	0.0622625	0.0398046	0.178901	0.675109	0.774407	0.901593	0.222293	0.320331	0.909722	0.244494	0.885015	0.847354	0.757123	0.85192	0.863348	0.0915503	0.043027
CHFR_P635_R	CHFR	12	0.330555	0.388802	0.34544	0.509424	0.555226	0.222921	0.0445266	0.0438804	0.228498	0.24601	0.0592972	0.420956	0.333666	0.565202	0.0751957	0.344054	0.0614704	0.378953	0.223481	0.143329	0.494595	0.402095	0.222418	0.629309	0.11584	0.377291	0.302689	0.429184	0.456031	0.0751412	0.0593142	0.0408761	0.176007	0.223715	0.374908	0.608098	0.0673362	0.133277	0.648375	0.192762	0.565995	0.51043	0.301952	0.489366	0.494337	0.0554627	0.0650103
CHGA_E52_F	CHGA	14	0.548481	0.66808	0.335361	0.722499	0.692589	0.556991	0.227539	0.846153	0.407295	0.769384	0.352568	0.223401	0.60233	0.65043	0.607862	0.443049	0.725235	0.602352	0.489817	0.370541	0.696729	0.691243	0.446885	0.800695	0.388371	0.57647	0.555589	0.342475	0.717561	0.131381	0.250041	0.777709	0.793363	0.328284	0.564018	0.717983	0.254153	0.287394	0.783578	0.113556	0.572517	0.327852	0.263948	0.312864	0.632814	0.395008	0.539616
CHGA_P243_F	CHGA	14	0.392541	0.541868	0.315213	0.629607	0.669405	0.219386	0.316678	0.506065	0.315612	0.124477	0.242647	0.200054	0.200325	0.117741	0.35192	0.302864	0.274315	0.483891	0.43663	0.393726	0.616698	0.553653	0.378253	0.480165	0.399635	0.347109	0.251723	0.11005	0.513569	0.189038	0.195512	0.664128	0.642606	0.31457	0.460344	0.360385	0.275727	0.327924	0.64512	0.140106	0.195886	0.0860596	0.216662	0.168678	0.515297	0.125829	0.143044
CHI3L2_E10_F	CHI3L2	1	0.646813	0.793112	0.649254	0.62619	0.780302	0.640907	0.677291	0.816827	0.744915	0.841884	0.776164	0.551297	0.77786	0.784268	0.765995	0.797212	0.800103	0.78496	0.594452	0.810649	0.754965	0.790187	0.697335	0.820322	0.772903	0.8004	0.789547	0.809028	0.801488	0.8076	0.830197	0.807554	0.814485	0.781847	0.69707	0.735596	0.80413	0.799358	0.779627	0.781273	0.690864	0.747805	0.681233	0.817225	0.719741	0.807691	0.787276
CHI3L2_P226_F	CHI3L2	1	0.597264	0.833849	0.714004	0.716149	0.844374	0.639742	0.791681	0.474845	0.419559	0.813856	0.80191	0.556371	0.818732	0.363533	0.532078	0.827369	0.486707	0.648131	0.716451	0.79793	0.556499	0.773504	0.580442	0.385405	0.684258	0.802728	0.772734	0.637937	0.302724	0.41998	0.740937	0.849267	0.690478	0.750706	0.614818	0.259834	0.71197	0.787563	0.84681	0.761309	0.384749	0.489256	0.494447	0.562739	0.507592	0.776012	0.695554
CLDN4_P1120_R	CLDN4	7	0.668108	0.459881	0.434492	0.38335	0.285906	0.504768	0.788986	0.23801	0.349373	0.210548	0.328507	0.567604	0.546062	0.246858	0.479336	0.509059	0.223255	0.443049	0.670603	0.401556	0.20632	0.284881	0.14593	0.182413	0.624143	0.345063	0.547454	0.182578	0.169849	0.358774	0.437808	0.179691	0.154497	0.489135	0.445253	0.272686	0.468822	0.437258	0.309013	0.50401	0.316836	0.459351	0.349508	0.542176	0.288949	0.174148	0.403989
CLK1_P538_F	CLK1	2	0.139319	0.0960971	0.129405	0.0866427	0.0737413	0.101739	0.166358	0.0634524	0.0529982	0.077379	0.0737712	0.116085	0.139919	0.0738805	0.093016	0.133085	0.0603807	0.146407	0.114381	0.114513	0.0953246	0.102977	0.0504905	0.0566751	0.11942	0.0646923	0.125269	0.0890904	0.0498497	0.092777	0.0656915	0.0861351	0.0716192	0.085469	0.128347	0.0656565	0.0972249	0.0936779	0.0946908	0.112752	0.0713084	0.0937474	0.0906277	0.121989	0.078839	0.0536805	0.0809572
COL18A1_P365_R	COL18A1	21	0.455451	0.606895	0.468832	0.640712	0.608663	0.301648	0.067572	0.465987	0.0576901	0.0884042	0.123865	0.527165	0.503866	0.467934	0.451682	0.310486	0.0795369	0.52603	0.320482	0.143806	0.529	0.313472	0.377254	0.596087	0.285132	0.328586	0.485235	0.820655	0.754695	0.0863745	0.0704076	0.469293	0.64364	0.290326	0.405812	0.679227	0.0575153	0.0935834	0.0901699	0.117756	0.597432	0.63843	0.247306	0.593061	0.691324	0.723966	0.0942896
COL18A1_P494_R	COL18A1	21	0.740458	0.779609	0.737513	0.802442	0.812509	0.477799	0.301062	0.604879	0.175305	0.338717	0.312051	0.736869	0.754139	0.761803	0.521751	0.566422	0.417128	0.730229	0.4682	0.343555	0.79405	0.516214	0.63413	0.585236	0.622782	0.543409	0.653081	0.888722	0.871322	0.259871	0.157263	0.583263	0.701155	0.540193	0.513394	0.825824	0.207356	0.315967	0.130222	0.353218	0.745456	0.731314	0.246572	0.793785	0.819839	0.862471	0.266642
COL1A1_P117_R	COL1A1	17	0.182031	0.29864	0.201009	0.47532	0.752535	0.20141	0.204117	0.0857889	0.105945	0.0907973	0.102336	0.13623	0.443912	0.15319	0.210199	0.140237	0.776601	0.523399	0.261005	0.257033	0.386571	0.320532	0.0603798	0.380359	0.113873	0.406809	0.270843	0.104284	0.08621	0.162597	0.141496	0.133122	0.350144	0.542894	0.21674	0.125063	0.366515	0.116844	0.235773	0.318547	0.304291	0.121278	0.122725	0.578377	0.375331	0.0813805	0.14567
COL1A1_P5_F	COL1A1	17	0.729032	0.84755	0.742455	0.842945	0.87568	0.665177	0.4843	0.822757	0.228632	0.194157	0.203809	0.271081	0.75575	0.71288	0.643703	0.680599	0.293834	0.807213	0.587129	0.325827	0.801004	0.730074	0.350126	0.691282	0.678023	0.18963	0.526421	0.37067	0.141078	0.162909	0.192638	0.792514	0.479366	0.540259	0.650317	0.184232	0.34053	0.249456	0.656718	0.291795	0.296554	0.447012	0.286552	0.442606	0.846886	0.755441	0.163097
COL1A2_E299_F	COL1A2	7	0.465125	0.586563	0.650001	0.777237	0.713029	0.158009	0.316928	0.803253	0.207431	0.866496	0.135694	0.566299	0.738728	0.81741	0.666147	0.064255	0.143723	0.708559	0.593009	0.332984	0.665351	0.65894	0.258697	0.590961	0.706819	0.58107	0.288649	0.888439	0.885912	0.451048	0.0698574	0.558067	0.775977	0.557208	0.673541	0.864311	0.663012	0.0904417	0.796322	0.341956	0.543713	0.0625253	0.103822	0.148043	0.244569	0.852921	0.0567795
COL1A2_P407_R	COL1A2	7	0.652351	0.637344	0.666317	0.49337	0.679819	0.341879	0.450108	0.805039	0.559337	0.721523	0.504742	0.541249	0.674806	0.685207	0.72494	0.627143	0.671041	0.637375	0.478625	0.571615	0.6328	0.569905	0.623814	0.825786	0.571996	0.619363	0.555691	0.837846	0.810936	0.699862	0.421215	0.820282	0.786802	0.748734	0.59589	0.741977	0.779617	0.468657	0.620768	0.690641	0.684536	0.680122	0.538557	0.571854	0.695678	0.718476	0.555334
COL1A2_P48_R	COL1A2	7	0.603354	0.633744	0.733566	0.693301	0.73017	0.062872	0.116944	0.456243	0.0715085	0.108182	0.0707505	0.104706	0.728469	0.303714	0.641682	0.0738803	0.47147	0.628751	0.541754	0.19437	0.841764	0.615712	0.554124	0.555904	0.454346	0.243989	0.214382	0.604023	0.499827	0.0571545	0.117176	0.124829	0.645558	0.20377	0.451452	0.854458	0.197184	0.0953858	0.509334	0.0941901	0.0582954	0.0441295	0.0790904	0.0763656	0.512775	0.689007	0.0471471
COL4A3_E205_R	COL4A3	2	0.185827	0.216636	0.147678	0.228877	0.297955	0.0688014	0.0346687	0.281871	0.0534999	0.177728	0.0454494	0.183872	0.164207	0.0738027	0.168505	0.0790369	0.0661896	0.186189	0.0531387	0.0637778	0.0687199	0.158778	0.0477466	0.0500263	0.111936	0.21226	0.164343	0.0351872	0.133944	0.0525456	0.0440017	0.0340905	0.346132	0.048305	0.120646	0.312685	0.0469575	0.0706073	0.304529	0.0586383	0.0450487	0.148888	0.18352	0.0530585	0.195604	0.064559	0.216951
COL4A3_P545_F	COL4A3	2	0.382062	0.42958	0.277993	0.517174	0.431723	0.0414229	0.0364809	0.314784	0.0291341	0.0282572	0.0363899	0.0625014	0.350239	0.0479844	0.0463804	0.0485607	0.0304957	0.226695	0.0230489	0.0630734	0.0397429	0.333758	0.0396171	0.0418993	0.0373139	0.0396293	0.414135	0.0368134	0.0355959	0.0461284	0.0341692	0.0393391	0.0294531	0.043493	0.138177	0.275411	0.0450933	0.0416972	0.423241	0.034845	0.0399197	0.0452219	0.209847	0.0464392	0.306914	0.0524602	0.0462731
COL6A1_P283_F	COL6A1	21	0.0162176	0.732743	0.0192878	0.0162473	0.0150958	0.023294	0.0150277	0.0137223	0.0201959	0.0238791	0.0165828	0.0229576	0.262838	0.0187516	0.0175601	0.0204386	0.0140535	0.291356	0.380378	0.0246364	0.015108	0.610074	0.0245733	0.018061	0.0170435	0.0206296	0.337794	0.0216273	0.0196982	0.0236708	0.0160292	0.0158274	0.0128221	0.0175378	0.0289667	0.0211029	0.026955	0.0232923	0.0223458	0.0186931	0.0206778	0.0247919	0.0185877	0.0169419	0.0199924	0.0252542	0.018561
COL6A1_P425_F	COL6A1	21	0.104241	0.458976	0.111947	0.112699	0.101356	0.132582	0.103857	0.115875	0.11642	0.119406	0.126538	0.161961	0.177945	0.145566	0.134618	0.118027	0.11805	0.2203	0.283915	0.162308	0.124631	0.346322	0.0649462	0.0999338	0.0880689	0.106988	0.246288	0.11499	0.122816	0.132014	0.0786954	0.0971998	0.0745945	0.109112	0.116102	0.108421	0.0933154	0.127801	0.111559	0.0941114	0.101765	0.106895	0.119268	0.122433	0.121449	0.146964	0.112359
COMT_E401_F	COMT	22	0.06359	0.375401	0.0888851	0.122598	0.141847	0.359389	0.104972	0.520393	0.177603	0.1035	0.157612	0.149369	0.0646063	0.0885413	0.0927679	0.086488	0.0863526	0.112035	0.394046	0.104952	0.236166	0.166649	0.321341	0.0832043	0.110121	0.0873065	0.0926473	0.0958824	0.184062	0.364643	0.126183	0.0762754	0.0556637	0.30638	0.0976714	0.214734	0.102371	0.103761	0.123876	0.153787	0.20475	0.241826	0.092367	0.127309	0.133146	0.686261	0.120697
COPG2_P298_F	COPG2	7	0.0964141	0.0934967	0.0745671	0.089084	0.104567	0.101189	0.0895292	0.0621489	0.0724079	0.080385	0.0992797	0.0493283	0.0717521	0.0878141	0.0869371	0.0751085	0.0756018	0.0727868	0.0839778	0.082441	0.0700556	0.0686318	0.0469885	0.0791613	0.0561418	0.081921	0.0717398	0.0978369	0.0558132	0.0946211	0.0662656	0.0501197	0.0873631	0.064566	0.0891358	0.0577336	0.0802454	0.0877553	0.0656807	0.0829439	0.0568388	0.0871463	0.0913783	0.083962	0.0805063	0.105713	0.0946149
CPA4_E20_F	CPA4	7	0.384211	0.206536	0.486345	0.178604	0.136658	0.327564	0.4416	0.17327	0.346838	0.0976145	0.305804	0.206459	0.249167	0.13677	0.246744	0.169178	0.13724	0.217313	0.349605	0.453691	0.401412	0.23645	0.115821	0.106853	0.202382	0.271776	0.338819	0.115572	0.111713	0.316673	0.207608	0.108333	0.0899241	0.258157	0.262745	0.108982	0.380986	0.426694	0.199623	0.240174	0.238509	0.103282	0.252684	0.334338	0.122059	0.0900897	0.277723
CPA4_P1265_R	CPA4	7	0.927829	0.92593	0.92178	0.933205	0.915613	0.939604	0.946701	0.926379	0.922714	0.945437	0.928095	0.935525	0.936296	0.937169	0.932288	0.938753	0.939257	0.929506	0.923786	0.930707	0.930339	0.911211	0.882553	0.924314	0.926582	0.925598	0.925578	0.943973	0.931909	0.941308	0.956213	0.946509	0.943249	0.933397	0.924722	0.944689	0.941998	0.933879	0.888579	0.930199	0.941442	0.915068	0.926275	0.932425	0.90338	0.776191	0.925265
CPA4_P961_R	CPA4	7	0.828922	0.823625	0.827707	0.802495	0.699422	0.806707	0.892009	0.863491	0.860547	0.848501	0.804127	0.794316	0.805518	0.814545	0.856406	0.886868	0.800948	0.804597	0.783624	0.835757	0.811939	0.806657	0.795102	0.872666	0.886732	0.828003	0.82332	0.888502	0.843716	0.867112	0.929626	0.907181	0.894624	0.87203	0.849538	0.867207	0.857569	0.869586	0.87398	0.90416	0.892367	0.83708	0.838177	0.858574	0.781697	0.857166	0.898444
CPNE1_P138_F	CPNE1	20	0.0453997	0.0360413	0.0570071	0.0381376	0.0439666	0.0466835	0.0410429	0.0348974	0.0285788	0.0349035	0.0351276	0.0474977	0.0395506	0.0399334	0.044329	0.0345312	0.0297525	0.0353424	0.0712858	0.0543785	0.02946	0.0449055	0.0307422	0.0279525	0.0284799	0.0355574	0.0228998	0.0328018	0.0257547	0.031573	0.0253296	0.0329676	0.0386558	0.0342131	0.0377572	0.0401241	0.0354185	0.0375574	0.0329537	0.0177224	0.0315586	0.0458048	0.0322922	0.0423302	0.0331032	0.0350829	0.024507
CREB1_P819_F	CREB1	2	0.0463484	0.0550354	0.027058	0.0536879	0.055422	0.108304	0.0647349	0.0595368	0.045835	0.0529624	0.0665173	0.0757338	0.0552484	0.0434999	0.0441371	0.0904695	0.0295864	0.0597396	0.0534724	0.0691096	0.0537842	0.0346946	0.0313685	0.0543119	0.0544448	0.0528009	0.0375631	0.0514662	0.0479598	0.06638	0.0312501	0.0253077	0.0299007	0.0573049	0.0514523	0.0358182	0.161809	0.103324	0.0515553	0.0612057	0.032073	0.0513696	0.0753378	0.0439433	0.0527178	0.0528156	0.0543446
CREBBP_P712_R	CREBBP	16	0.602003	0.79351	0.838846	0.819239	0.370456	0.816203	0.80867	0.4781	0.612275	0.294234	0.642754	0.628692	0.632901	0.465719	0.620632	0.789326	0.481173	0.76843	0.829247	0.73121	0.731076	0.802329	0.569901	0.434966	0.651159	0.630967	0.661947	0.354018	0.379936	0.582182	0.681124	0.697962	0.297791	0.60507	0.754196	0.639965	0.57486	0.691781	0.426874	0.732082	0.569503	0.637666	0.589761	0.655032	0.451272	0.196655	0.596391
CRIP1_P274_F	CRIP1	14	0.460619	0.497334	0.506831	0.464496	0.405389	0.539084	0.48699	0.378095	0.514005	0.52209	0.574338	0.48591	0.447884	0.526123	0.428691	0.463228	0.460964	0.513085	0.500181	0.504425	0.643139	0.640015	0.268473	0.341312	0.467735	0.432392	0.441381	0.514577	0.56504	0.525833	0.542158	0.317101	0.544887	0.414126	0.477625	0.424109	0.507655	0.536343	0.395288	0.473797	0.485125	0.566807	0.517895	0.416989	0.460523	0.651982	0.468744
CRIP1_P874_R	CRIP1	14	0.066647	0.204338	0.18431	0.0975492	0.0692471	0.175558	0.146014	0.0633632	0.108777	0.0578031	0.148205	0.136357	0.122808	0.11	0.0851321	0.122139	0.0726366	0.411665	0.168112	0.12219	0.0755838	0.446497	0.169982	0.0565236	0.103125	0.0691521	0.105193	0.0934109	0.103485	0.0934774	0.121355	0.0755382	0.0725159	0.10497	0.122368	0.102902	0.105375	0.138202	0.109276	0.239661	0.0836965	0.107701	0.116403	0.101962	0.0982003	0.0795075	0.104898
CRK_P721_F	CRK	17	0.333017	0.239087	0.224392	0.147885	0.138701	0.269733	0.40649	0.160738	0.230155	0.166242	0.277288	0.324692	0.189137	0.224552	0.199085	0.340828	0.362354	0.19717	0.347568	0.237079	0.247119	0.0928139	0.0844711	0.241604	0.214317	0.12523	0.228654	0.181836	0.0753357	0.297813	0.220783	0.204346	0.149876	0.368687	0.269969	0.132178	0.320914	0.183303	0.110311	0.3347	0.198734	0.213314	0.328374	0.351193	0.173385	0.143129	0.250355
CSF1_P217_F	CSF1	1	0.0869175	0.0937846	0.100614	0.111379	0.110148	0.0930316	0.122074	0.0856349	0.0858081	0.075526	0.105574	0.0950583	0.0698529	0.107905	0.0987731	0.105293	0.0985159	0.100255	0.130506	0.0969597	0.122929	0.150688	0.0839091	0.109649	0.114487	0.0931719	0.0944048	0.0770981	0.0917591	0.0732234	0.0905328	0.117799	0.138266	0.0892829	0.112583	0.0921204	0.0867225	0.0993234	0.13325	0.0812973	0.0787621	0.097366	0.107307	0.0941996	0.107687	0.111305	0.0853145
CSF1_P339_F	CSF1	1	0.0250359	0.0342282	0.0314024	0.030886	0.0345571	0.0286998	0.0315964	0.0226599	0.0440271	0.0411315	0.0306916	0.0452273	0.0235014	0.058261	0.0334276	0.0408199	0.0462546	0.0325209	0.048886	0.0469056	0.0594187	0.236324	0.0333143	0.0433526	0.0416617	0.0343151	0.0224153	0.0410058	0.0499952	0.0381334	0.0563826	0.0397846	0.0474395	0.0478733	0.0321549	0.039592	0.0378405	0.0426171	0.0316138	0.0501245	0.032518	0.0315129	0.0320218	0.0299133	0.0369608	0.0368194	0.074203
CSF1R_E26_F	CSF1R	5	0.240848	0.854044	0.770483	0.722455	0.872225	0.837493	0.699135	0.899555	0.915832	0.439937	0.918188	0.758358	0.869973	0.684597	0.876464	0.779425	0.863146	0.801773	0.801158	0.914051	0.922825	0.798601	0.87107	0.933637	0.863544	0.892586	0.753025	0.823208	0.93002	0.844565	0.872172	0.946539	0.87736	0.873522	0.711006	0.886988	0.892499	0.901691	0.794417	0.861676	0.91132	0.740368	0.90822	0.619921	0.594822	0.915921	0.898235
CSF1R_P73_F	CSF1R	5	0.348273	0.279753	0.284165	0.294887	0.319989	0.357959	0.482569	0.409006	0.397054	0.167337	0.444298	0.297301	0.430939	0.230318	0.381814	0.273958	0.308139	0.286333	0.313197	0.41022	0.372184	0.279675	0.268877	0.537824	0.366678	0.347548	0.245006	0.242188	0.371488	0.349089	0.472027	0.529882	0.449106	0.337953	0.300437	0.20714	0.358093	0.402951	0.298057	0.404402	0.375496	0.230107	0.3918	0.32343	0.173308	0.348382	0.417442
CSF2_E248_R	CSF2	5	0.694617	0.779315	0.802207	0.556249	0.377541	0.808103	0.922649	0.895506	0.884987	0.676306	0.894975	0.883387	0.891235	0.860919	0.816141	0.793662	0.833664	0.76075	0.866219	0.889445	0.841866	0.764161	0.784259	0.885368	0.855744	0.785506	0.831987	0.836602	0.868552	0.783595	0.857808	0.884516	0.661084	0.889721	0.853774	0.83977	0.678793	0.879364	0.733897	0.715354	0.880261	0.717114	0.852143	0.709048	0.702898	0.783338	0.896753
CSF2_P605_F	CSF2	5	0.862164	0.868351	0.776738	0.655816	0.380797	0.851087	0.885292	0.859766	0.885966	0.797517	0.846491	0.815679	0.876924	0.705856	0.794619	0.752739	0.781389	0.789197	0.792295	0.831354	0.794916	0.780669	0.688468	0.87659	0.887617	0.835054	0.793518	0.443264	0.874576	0.791646	0.881507	0.819767	0.708333	0.848377	0.81962	0.811683	0.782258	0.870505	0.785019	0.698935	0.793524	0.703434	0.825882	0.714017	0.739811	0.900018	0.88159
CSF3_E242_R	CSF3	17	0.456274	0.845348	0.74792	0.553583	0.314729	0.897639	0.772933	0.550749	0.699692	0.370597	0.70417	0.861674	0.860527	0.687799	0.78598	0.801725	0.658204	0.901819	0.699374	0.676903	0.83857	0.775203	0.470626	0.504945	0.778632	0.60462	0.841771	0.621816	0.415699	0.605348	0.717985	0.817109	0.354732	0.777332	0.813759	0.63085	0.61914	0.675568	0.775092	0.820619	0.523829	0.716087	0.694127	0.831721	0.578777	0.38963	0.630678
CSF3_P309_R	CSF3	17	0.277733	0.271174	0.326957	0.236175	0.10435	0.353234	0.569777	0.150831	0.25268	0.096602	0.252066	0.372061	0.644127	0.157306	0.255219	0.37767	0.141684	0.266597	0.413587	0.309576	0.0813923	0.126038	0.167994	0.12977	0.423461	0.188027	0.259574	0.157656	0.135567	0.232951	0.297351	0.171284	0.0953878	0.402582	0.346743	0.171876	0.2556	0.270338	0.186186	0.37005	0.161691	0.343338	0.289369	0.275175	0.197465	0.108239	0.256075
CSF3R_P472_F	CSF3R	1	0.416604	0.569495	0.676906	0.74471	0.802809	0.59986	0.572736	0.839099	0.754165	0.822939	0.809852	0.726468	0.702588	0.718583	0.682931	0.859456	0.860336	0.652825	0.50397	0.871761	0.843873	0.798181	0.801889	0.869264	0.737783	0.819091	0.658162	0.822065	0.827279	0.818343	0.861282	0.862389	0.699955	0.848829	0.723493	0.739618	0.779325	0.86438	0.765917	0.878757	0.846657	0.674427	0.808436	0.793044	0.56508	0.902957	0.749515
CSF3R_P8_F	CSF3R	1	0.0739734	0.376662	0.520783	0.600384	0.824021	0.412202	0.483651	0.184731	0.443782	0.745629	0.500215	0.281579	0.282973	0.572243	0.384759	0.517631	0.348541	0.546666	0.535023	0.724436	0.755545	0.709519	0.520286	0.494407	0.42417	0.761991	0.409876	0.361596	0.508145	0.492384	0.246627	0.744487	0.656722	0.658428	0.371374	0.22728	0.608051	0.667713	0.712202	0.72764	0.422598	0.370024	0.449532	0.402588	0.254165	0.310183	0.590112
CSK_P740_R	CSK	15	0.0914145	0.0823451	0.0609726	0.197767	0.0888225	0.653687	0.304963	0.0751082	0.0721698	0.100491	0.0840005	0.126184	0.280479	0.132586	0.123556	0.109283	0.0600656	0.295695	0.137032	0.0901311	0.191562	0.0815942	0.0962589	0.10604	0.0798904	0.0652939	0.152312	0.0838316	0.0683892	0.0673812	0.0416777	0.0874966	0.0712783	0.0958073	0.219588	0.0869902	0.102722	0.11379	0.0747506	0.142026	0.0606354	0.0872027	0.0977959	0.08175	0.101767	0.0797737	0.0952773
CSPG2_E38_F	CSPG2	5	0.319367	0.54349	0.430941	0.583437	0.557518	0.550219	0.302623	0.65978	0.541242	0.621139	0.0802953	0.374926	0.34572	0.67643	0.599819	0.291957	0.642663	0.425372	0.359722	0.276131	0.498587	0.443995	0.143519	0.712493	0.468776	0.0594116	0.485766	0.649099	0.532973	0.370771	0.114753	0.637792	0.351967	0.490858	0.381196	0.618597	0.416625	0.194794	0.373037	0.477516	0.603789	0.634233	0.411438	0.546441	0.509051	0.0610571	0.515714
CSPG2_P82_R	CSPG2	5	0.757533	0.784208	0.693658	0.743241	0.875675	0.304787	0.310502	0.877412	0.78757	0.359747	0.157277	0.621467	0.360533	0.909107	0.850642	0.772988	0.150954	0.728765	0.640455	0.442855	0.76051	0.786303	0.0751952	0.789712	0.812417	0.0921275	0.795176	0.497139	0.867601	0.142123	0.242044	0.766743	0.163733	0.432871	0.638351	0.896263	0.374046	0.241762	0.790534	0.32926	0.777136	0.309963	0.370128	0.869848	0.840324	0.151597	0.696683
CSTB_E410_F	CSTB	21	0.0422085	0.0485968	0.0284938	0.0310928	0.0354032	0.0389386	0.0690251	0.0347235	0.0271263	0.0501508	0.0412689	0.0505343	0.0395559	0.0317655	0.0433437	0.0386935	0.0277527	0.0292481	0.0279478	0.0391579	0.0416057	0.0415372	0.0198502	0.0298285	0.0225978	0.0240009	0.0244291	0.0327178	0.0270024	0.0367001	0.0317441	0.029954	0.0236643	0.0323728	0.0318638	0.0300053	0.0597432	0.0382729	0.0219649	0.0287342	0.0258707	0.0392163	0.0341061	0.0243836	0.0344262	0.0332858	0.0343238
CTAG1B_P4_R	CTAG1B	X	0.926427	0.921918	0.909328	0.880998	0.920417	0.874011	0.913246	0.808675	0.852144	0.942765	0.884839	0.827183	0.90192	0.919881	0.927988	0.924331	0.925659	0.902531	0.903284	0.861017	0.919415	0.886973	0.765477	0.837831	0.896291	0.922406	0.782165	0.891976	0.811652	0.933388	0.738905	0.913488	0.92631	0.896915	0.91383	0.820176	0.914545	0.843332	0.870218	0.869541	0.891534	0.845391	0.884087	0.874959	0.896523	0.839898	0.76644
CTAG1B_P77_F	CTAG1B	X	0.804042	0.78823	0.712684	0.765649	0.739956	0.823833	0.749288	0.74186	0.780333	0.74666	0.778121	0.787951	0.659577	0.736052	0.826051	0.720982	0.760453	0.656004	0.672782	0.737274	0.697374	0.632071	0.618918	0.809423	0.706746	0.837766	0.733539	0.850493	0.665735	0.860244	0.810026	0.691645	0.83591	0.718367	0.858327	0.710433	0.768972	0.724887	0.787382	0.866218	0.775593	0.83819	0.845889	0.758037	0.728446	0.803756	0.821293
CTAG2_P1426_F	CTAG2	X	0.938369	0.947039	0.916217	0.922146	0.927267	0.860172	0.943681	0.867352	0.874271	0.945177	0.93702	0.665931	0.923775	0.920888	0.8892	0.933122	0.929256	0.91277	0.929884	0.906885	0.871449	0.903363	0.886753	0.947175	0.909631	0.948906	0.909181	0.940246	0.729987	0.951613	0.767154	0.933564	0.952664	0.922286	0.935698	0.89781	0.897023	0.912696	0.837332	0.923075	0.835133	0.893214	0.931903	0.930745	0.917282	0.957556	0.940668
CTGF_E156_F	CTGF	6	0.0391114	0.0495927	0.0378438	0.043406	0.0484629	0.0490137	0.033072	0.0590971	0.0346584	0.0489293	0.0554444	0.0669476	0.056583	0.0708566	0.0493039	0.0548473	0.0461241	0.0712734	0.0358138	0.064727	0.0537945	0.0619141	0.031371	0.0511139	0.0368929	0.054242	0.0512849	0.0628227	0.0449182	0.0708542	0.05829	0.0530854	0.0574302	0.0532527	0.0439754	0.06129	0.0457998	0.0529726	0.0405558	0.0443169	0.0494666	0.0464116	0.0473256	0.0453586	0.0580207	0.0521421	0.0529244
CTGF_P693_R	CTGF	6	0.924612	0.875194	0.939616	0.9438	0.91709	0.951091	0.922825	0.956409	0.887116	0.907623	0.895335	0.901964	0.948001	0.876054	0.88367	0.828465	0.938644	0.921387	0.916995	0.886856	0.934642	0.895986	0.628084	0.932953	0.835041	0.901018	0.799579	0.733858	0.84876	0.857853	0.850792	0.939511	0.803101	0.830094	0.912934	0.90421	0.714088	0.903937	0.908552	0.860957	0.914213	0.889282	0.829812	0.951475	0.90023	0.783464	0.892782
CTLA4_E176_R	CTLA4	2	0.758154	0.468685	0.547056	0.643101	0.815902	0.423142	0.890193	0.644393	0.86511	0.848505	0.684561	0.774028	0.81539	0.728988	0.812195	0.686165	0.625891	0.723274	0.865409	0.831396	0.809481	0.562332	0.8166	0.88125	0.691488	0.544541	0.672409	0.889481	0.49632	0.744349	0.790358	0.859224	0.744389	0.752647	0.663591	0.818803	0.535478	0.813531	0.8741	0.871421	0.646372	0.695473	0.756994	0.758787	0.545232	0.64949	0.601626
CTLA4_P1128_F	CTLA4	2	0.706687	0.646343	0.724578	0.631222	0.588366	0.750092	0.789125	0.669508	0.724368	0.541343	0.724097	0.69249	0.685042	0.685474	0.649793	0.710575	0.594634	0.662684	0.739918	0.750066	0.623436	0.772757	0.542544	0.661854	0.700398	0.788334	0.696992	0.49653	0.72242	0.694922	0.594372	0.635993	0.608594	0.688051	0.690815	0.566759	0.729296	0.769005	0.514206	0.730059	0.632317	0.574817	0.64442	0.669814	0.606948	0.543216	0.652035
CTNNA1_P185_R	CTNNA1	5	0.0267995	0.0184816	0.0414836	0.0241513	0.0260289	0.0290226	0.0171445	0.0216553	0.0329534	0.0168239	0.0190701	0.0358004	0.0232803	0.0320957	0.0258768	0.0321041	0.0212451	0.0264946	0.0180009	0.0322624	0.0262445	0.0261218	0.129076	0.0263912	0.019481	0.0261221	0.0183193	0.0216078	0.023414	0.0253023	0.0178051	0.0221763	0.0317714	0.0278706	0.0232686	0.0339781	0.0178077	0.0311366	0.030573	0.027949	0.0224113	0.0310089	0.0259002	0.0243017	0.027976	0.0281273	0.0229409
CTNNA1_P382_R	CTNNA1	5	0.0457593	0.0425842	0.054566	0.0467668	0.0449589	0.081956	0.0568419	0.0427659	0.0489387	0.0396498	0.0531157	0.0720455	0.0533553	0.0649918	0.0649251	0.0506191	0.0441386	0.0654712	0.0474698	0.0778687	0.0798093	0.0552242	0.0470519	0.051021	0.0500194	0.049565	0.0459427	0.0671787	0.0580274	0.0683719	0.0384067	0.0415122	0.0433609	0.0499748	0.047794	0.0568765	0.0431942	0.0596306	0.045071	0.0514546	0.0483093	0.0565757	0.058971	0.0452122	0.0632376	0.053463	0.0695295
CTNNB1_P757_F	CTNNB1	3	0.0865672	0.138071	0.0494029	0.0825449	0.0550372	0.120899	0.0687153	0.0432059	0.089549	0.0699169	0.0785786	0.0923234	0.210154	0.101494	0.0624302	0.156003	0.0759285	0.0888675	0.209741	0.145029	0.165303	0.315609	0.102162	0.0800091	0.0803894	0.0826185	0.109024	0.0837949	0.076496	0.079618	0.0632293	0.0793261	0.0844131	0.0822077	0.103626	0.105245	0.131448	0.183294	0.0651893	0.0487326	0.113135	0.0875112	0.100395	0.149302	0.1119	0.0866241	0.0888522
CTSD_P726_F	CTSD	11	0.688809	0.341149	0.461987	0.333209	0.320514	0.479488	0.674579	0.462151	0.612942	0.269666	0.456385	0.34114	0.317781	0.406961	0.564564	0.420415	0.623288	0.384253	0.603101	0.417133	0.689694	0.325898	0.363271	0.479495	0.374965	0.41655	0.439363	0.285563	0.362094	0.376214	0.310344	0.281512	0.164792	0.481996	0.336397	0.539361	0.509557	0.406853	0.313698	0.459454	0.345246	0.459682	0.287436	0.325671	0.244052	0.10269	0.515954
CTSH_E157_R	CTSH	15	0.0953091	0.0692161	0.0796176	0.0865302	0.0508165	0.0921271	0.120683	0.0632343	0.0676782	0.0474638	0.109399	0.0984987	0.0868711	0.0952986	0.105821	0.106496	0.0710457	0.0897857	0.112294	0.101881	0.0751191	0.068489	0.0616439	0.0587879	0.102075	0.0732637	0.0955228	0.0865467	0.0809555	0.080821	0.110891	0.0699139	0.0677874	0.0882888	0.0890147	0.082709	0.0802376	0.0997774	0.0983582	0.116075	0.0874658	0.110739	0.0811827	0.0889737	0.0652778	0.0607525	0.112438
CTSH_P238_F	CTSH	15	0.0454992	0.0713792	0.0515594	0.0459741	0.0551205	0.0437919	0.0576269	0.0328539	0.0324926	0.0633691	0.056884	0.0772588	0.0629142	0.0703176	0.0592701	0.0524072	0.0511961	0.0659467	0.0712562	0.082509	0.076022	0.0533347	0.0429877	0.0416404	0.0433008	0.0567303	0.0418014	0.0586928	0.0601351	0.0686953	0.0351593	0.0515694	0.0589015	0.0660038	0.057974	0.0705271	0.043648	0.0531804	0.0437614	0.0606761	0.0605471	0.0605724	0.0525675	0.0583673	0.0623872	0.0652377	0.0685243
CTSL_P264_R	CTSL	9	0.698753	0.496956	0.650383	0.810556	0.757227	0.301211	0.171016	0.611816	0.428292	0.109221	0.262881	0.467386	0.614646	0.419488	0.270535	0.227684	0.14686	0.526485	0.445448	0.24261	0.458087	0.511745	0.119683	0.540947	0.280502	0.374851	0.651007	0.125207	0.258738	0.129558	0.157316	0.730579	0.0998796	0.42433	0.245947	0.773423	0.154819	0.198914	0.236752	0.221469	0.244377	0.13185	0.218899	0.189413	0.351039	0.506058	0.165048
CTSL_P81_F	CTSL	9	0.498714	0.4208	0.612932	0.794603	0.106935	0.0441151	0.0257394	0.0927593	0.0706355	0.0479673	0.0555763	0.296488	0.412406	0.0586054	0.0344236	0.0351776	0.053284	0.175176	0.0429099	0.0574904	0.0361444	0.454371	0.043823	0.0355875	0.0232245	0.0374647	0.335143	0.0478827	0.0339671	0.0421873	0.066935	0.0364301	0.0329668	0.0418671	0.0466313	0.630995	0.0692405	0.0419654	0.023779	0.0790662	0.0304662	0.0479679	0.0598856	0.0431846	0.0381971	0.0292106	0.0406767
CTTN_E29_R	CTTN	11	0.0793251	0.0686	0.0632507	0.0665369	0.0876045	0.0713886	0.0424829	0.0391396	0.0686723	0.0529316	0.0897681	0.0745362	0.0734606	0.0668478	0.0971637	0.0574235	0.0556588	0.0545213	0.062701	0.0803049	0.0758996	0.0715276	0.0667102	0.0536909	0.0490545	0.0883431	0.0442848	0.0606025	0.0614032	0.0909092	0.0501534	0.0735851	0.0682488	0.0646216	0.08346	0.0689142	0.0584641	0.0619249	0.044657	0.0788752	0.0657214	0.143151	0.0604522	0.0525344	0.0637473	0.0653585	0.0673139
CXCL9_E268_R	CXCL9	4	0.683937	0.463924	0.581968	0.417532	0.297982	0.552117	0.847875	0.282523	0.462225	0.203679	0.546087	0.583794	0.722965	0.318883	0.463906	0.638673	0.299682	0.547254	0.670586	0.502078	0.258669	0.282895	0.373208	0.235328	0.661943	0.374841	0.564968	0.3135	0.214639	0.44012	0.561235	0.278942	0.229815	0.493115	0.527221	0.329842	0.444035	0.506451	0.433094	0.614432	0.343913	0.524539	0.494671	0.60337	0.28534	0.192773	0.465408
CYP1A1_P382_F	CYP1A1	15	0.0637035	0.0598005	0.596819	0.0498284	0.126801	0.0597475	0.0390358	0.0382868	0.04649	0.0617434	0.0504838	0.0650284	0.0448561	0.0710965	0.0583595	0.0528985	0.0479631	0.343685	0.0706003	0.0707077	0.0568947	0.0573634	0.0637658	0.0533362	0.0463608	0.0476386	0.0434666	0.0655227	0.0494448	0.0697517	0.0417095	0.0464603	0.044969	0.0467921	0.058291	0.062621	0.0496152	0.0511595	0.049517	0.0583548	0.0604425	0.0524777	0.0544673	0.0733815	0.0562399	0.0396734	0.0653124
CYP1B1_E83_R	CYP1B1	2	0.653043	0.83081	0.692428	0.835041	0.688197	0.144695	0.285382	0.434705	0.853697	0.923164	0.170995	0.584373	0.748225	0.784586	0.110316	0.125648	0.113893	0.760567	0.522375	0.533707	0.853799	0.749978	0.0694675	0.530721	0.0694684	0.609478	0.50436	0.10775	0.749743	0.162862	0.760664	0.0982784	0.363669	0.64695	0.429178	0.862455	0.365578	0.406049	0.838142	0.572901	0.330013	0.0858192	0.629	0.124061	0.473636	0.26475	0.864301
CYP1B1_P212_F	CYP1B1	2	0.170266	0.415803	0.162156	0.385921	0.232386	0.272674	0.228006	0.260534	0.170007	0.185673	0.236935	0.36124	0.26578	0.229429	0.194884	0.188661	0.243668	0.485543	0.153619	0.212935	0.405231	0.421781	0.219331	0.201737	0.203597	0.384438	0.205631	0.208583	0.161185	0.231125	0.200523	0.117533	0.189332	0.211345	0.167791	0.219751	0.252803	0.232268	0.130262	0.129827	0.140364	0.167696	0.179118	0.22824	0.181384	0.205132	0.186491
CYP2E1_E53_R	CYP2E1	10	0.88623	0.856865	0.89698	0.839345	0.849277	0.911561	0.874508	0.908432	0.859484	0.697949	0.725585	0.842699	0.865174	0.874456	0.879315	0.858792	0.846904	0.845235	0.873005	0.869234	0.83022	0.857696	0.788719	0.878834	0.835731	0.6845	0.733843	0.775876	0.831731	0.761159	0.677139	0.897689	0.162374	0.842984	0.8731	0.835582	0.466204	0.872139	0.846404	0.718478	0.872853	0.79161	0.698617	0.871555	0.838802	0.826238	0.863852
CYP2E1_P416_F	CYP2E1	10	0.736058	0.632793	0.680284	0.512187	0.73659	0.724599	0.929634	0.386902	0.544302	0.338944	0.723502	0.662705	0.84861	0.431197	0.694778	0.788223	0.501711	0.865464	0.919096	0.733646	0.788274	0.863813	0.410019	0.755285	0.759362	0.856582	0.669385	0.338022	0.320978	0.805999	0.758273	0.692157	0.281624	0.680098	0.783822	0.43068	0.566842	0.843734	0.905796	0.778771	0.65447	0.470148	0.478583	0.616178	0.413875	0.30828	0.667256
DAB2_P35_F	DAB2	5	0.0327283	0.0274381	0.0329648	0.0351026	0.0402461	0.16411	0.027514	0.0561816	0.0357538	0.0367539	0.0443498	0.0611886	0.0441559	0.0680177	0.0461462	0.0439703	0.0424693	0.0408412	0.0460004	0.0693112	0.0555539	0.0490403	0.0443872	0.0390364	0.0384314	0.0435122	0.0399105	0.0529511	0.0438212	0.0506804	0.0590364	0.0402609	0.037253	0.0479407	0.0428937	0.0479003	0.0306092	0.0430619	0.0297903	0.0528339	0.0404632	0.0455255	0.0421173	0.0374792	0.0439606	0.0383818	0.0506211
DAB2_P468_F	DAB2	5	0.0392467	0.0460392	0.0362521	0.0364734	0.0457301	0.158776	0.0338373	0.0407099	0.0422979	0.0326176	0.0339022	0.0495434	0.0341238	0.0380828	0.0423108	0.0400655	0.0374726	0.0424711	0.0418233	0.0492492	0.04463	0.0381497	0.0278228	0.0364456	0.0313082	0.0433463	0.0392273	0.0395023	0.0369589	0.0418218	0.0358607	0.0288293	0.0370706	0.0416373	0.0472265	0.0410244	0.0340932	0.0353798	0.0316666	0.0448231	0.032391	0.055177	0.0372591	0.0341856	0.04059	0.0416402	0.0440876
DAB2IP_E18_R	DAB2IP	9	0.687323	0.634455	0.530188	0.778339	0.668349	0.685761	0.419756	0.829709	0.517324	0.794245	0.152937	0.688517	0.610544	0.685872	0.608322	0.573101	0.747515	0.226887	0.458884	0.15656	0.174872	0.567994	0.493433	0.791761	0.583461	0.0940227	0.586666	0.863926	0.103266	0.634339	0.851813	0.808408	0.798121	0.617228	0.120074	0.78141	0.623951	0.121266	0.783801	0.704818	0.716511	0.527808	0.150976	0.741878	0.758269	0.848034	0.680813
DAB2IP_P671_F	DAB2IP	9	0.417513	0.451568	0.317318	0.504722	0.445532	0.397028	0.281073	0.610895	0.406062	0.484462	0.281641	0.459713	0.38995	0.40156	0.51011	0.401385	0.45124	0.335408	0.453918	0.314545	0.400799	0.399238	0.432707	0.47389	0.36058	0.448063	0.465855	0.602982	0.493296	0.495663	0.586931	0.567245	0.433955	0.38562	0.288828	0.494341	0.433695	0.339079	0.610139	0.478797	0.48205	0.421329	0.2998	0.400211	0.459915	0.522368	0.387962
DAB2IP_P9_F	DAB2IP	9	0.168794	0.189353	0.147893	0.360856	0.356458	0.192936	0.0865636	0.371802	0.11744	0.431483	0.0464618	0.212024	0.15496	0.288824	0.241881	0.15047	0.224038	0.0760041	0.161913	0.0577467	0.0410055	0.123737	0.167769	0.301312	0.107821	0.033242	0.134942	0.533288	0.0298231	0.167503	0.278911	0.362821	0.372873	0.176394	0.047154	0.337498	0.151938	0.0345536	0.359936	0.16251	0.218879	0.131939	0.0443966	0.249265	0.363451	0.477694	0.141104
DAPK1_E46_R	DAPK1	9	0.11884	0.153162	0.418405	0.105059	0.192568	0.221112	0.194778	0.152239	0.149216	0.106203	0.210346	0.476588	0.386217	0.142472	0.137891	0.219008	0.191786	0.496594	0.13421	0.192786	0.164107	0.156028	0.116769	0.0973555	0.177401	0.155156	0.140323	0.359143	0.164607	0.335796	0.174869	0.10496	0.0799502	0.429963	0.221442	0.646548	0.147489	0.16624	0.0857112	0.184826	0.351533	0.15454	0.185602	0.212287	0.208531	0.105857	0.243868
DAPK1_P10_F	DAPK1	9	0.0579808	0.0537748	0.203443	0.058578	0.0825695	0.0892935	0.0332734	0.102022	0.0858611	0.0871445	0.11008	0.18884	0.0976104	0.120618	0.0566684	0.07845	0.205018	0.633405	0.0472509	0.0993187	0.0738619	0.0504832	0.0682472	0.0808537	0.086001	0.0656468	0.0893757	0.128345	0.0628983	0.0935963	0.112293	0.0449993	0.0511645	0.182033	0.0825166	0.622163	0.128554	0.06556	0.0348804	0.0703503	0.290619	0.0540473	0.0977075	0.0937943	0.123593	0.0550719	0.0759737
DAPK1_P345_R	DAPK1	9	0.0291658	0.0298977	0.0999287	0.0344152	0.0444397	0.0903929	0.0539183	0.0647893	0.048742	0.0616573	0.0687247	0.501435	0.0492859	0.377492	0.05725	0.553575	0.11805	0.573334	0.0438816	0.0798845	0.0732776	0.0572585	0.129902	0.0804507	0.206562	0.0570855	0.0619429	0.138683	0.0512538	0.0966727	0.138699	0.0396144	0.0669322	0.0590133	0.0648776	0.618978	0.0730564	0.0895637	0.0408026	0.078848	0.52876	0.0408622	0.0749668	0.0492151	0.120097	0.0523703	0.10506
DBC1_E204_F	DBC1	9	0.653287	0.69951	0.611861	0.720856	0.76441	0.727915	0.418913	0.862895	0.739471	0.857712	0.53772	0.642774	0.587291	0.720661	0.746307	0.560565	0.79426	0.601828	0.232105	0.492692	0.698728	0.544998	0.468346	0.792056	0.669053	0.659523	0.626065	0.867346	0.884801	0.602256	0.742545	0.832526	0.811201	0.740277	0.570825	0.786037	0.613788	0.419077	0.794064	0.743503	0.793605	0.753594	0.729739	0.709746	0.778849	0.859535	0.67205
DBC1_P351_R	DBC1	9	0.537502	0.539236	0.428647	0.592352	0.692628	0.580982	0.262705	0.876886	0.636144	0.82909	0.157699	0.231729	0.386321	0.71155	0.630031	0.417011	0.708986	0.433587	0.351434	0.507574	0.359098	0.466272	0.232903	0.796041	0.546063	0.633639	0.48536	0.47866	0.902149	0.558272	0.272924	0.859231	0.733299	0.624207	0.437794	0.727425	0.296408	0.423096	0.667119	0.407969	0.676646	0.577525	0.513971	0.499973	0.76761	0.892563	0.492765
DCC_E53_R	DCC	18	0.615571	0.745834	0.690107	0.752984	0.808428	0.673661	0.426955	0.843354	0.738198	0.874873	0.710846	0.529534	0.616984	0.807629	0.80335	0.589765	0.766749	0.687865	0.671151	0.666833	0.695426	0.723127	0.488143	0.793887	0.502299	0.678833	0.646617	0.707472	0.761438	0.613159	0.580464	0.829793	0.815862	0.6861	0.629088	0.681881	0.670357	0.623717	0.778894	0.387292	0.737559	0.593399	0.69684	0.582221	0.717228	0.805704	0.729094
DCC_P177_F	DCC	18	0.686228	0.60449	0.69056	0.13112	0.866288	0.370438	0.350421	0.75356	0.732697	0.647823	0.452549	0.157014	0.124382	0.755571	0.730605	0.482856	0.672769	0.625971	0.529503	0.351404	0.743633	0.709541	0.218407	0.835991	0.432031	0.634722	0.275006	0.13201	0.813049	0.257573	0.198397	0.726361	0.655466	0.680718	0.393891	0.738671	0.116038	0.492686	0.855204	0.42776	0.538933	0.422525	0.537558	0.295766	0.769699	0.886685	0.21703
DCC_P471_R	DCC	18	0.681545	0.740918	0.653305	0.77676	0.864042	0.611217	0.255202	0.839895	0.750743	0.916699	0.501926	0.579489	0.706507	0.839183	0.803085	0.478046	0.741518	0.678062	0.480984	0.311936	0.722741	0.633541	0.182693	0.643725	0.48099	0.562152	0.634606	0.802528	0.760826	0.156282	0.720778	0.820768	0.876507	0.670535	0.593048	0.767478	0.248139	0.184679	0.837474	0.509249	0.734738	0.107493	0.710062	0.629688	0.770077	0.852801	0.168747
DCN_P1320_R	DCN	12	0.950849	0.930565	0.942379	0.935505	0.918636	0.915184	0.924379	0.942781	0.922984	0.951368	0.935304	0.910332	0.934674	0.937494	0.938689	0.928618	0.936265	0.921308	0.941704	0.90178	0.935743	0.92773	0.888427	0.936282	0.938456	0.934142	0.934729	0.924013	0.935302	0.932804	0.864377	0.941431	0.933379	0.932243	0.821549	0.929786	0.91899	0.92639	0.94691	0.942148	0.948453	0.654207	0.929338	0.93695	0.925506	0.940935	0.93459
DDB2_P407_F	DDB2	11	0.0622831	0.0587459	0.0468878	0.0555867	0.0550066	0.0534932	0.133155	0.0599977	0.0736468	0.0507948	0.074891	0.0865041	0.0523764	0.0805251	0.0809538	0.0876425	0.0672201	0.0862191	0.0771151	0.0958072	0.0755381	0.0586583	0.0458613	0.0649875	0.0783843	0.084952	0.0525946	0.0569298	0.0628646	0.0606703	0.0685121	0.067253	0.0471159	0.0592562	0.0922571	0.0589554	0.0699111	0.0726119	0.0528495	0.0715777	0.0594622	0.0558093	0.064554	0.0586264	0.0622438	0.0596122	0.0631871
DDB2_P613_R	DDB2	11	0.0853603	0.162346	0.0919138	0.0973197	0.0963523	0.0969701	0.268506	0.0655959	0.140012	0.0703421	0.126977	0.0945519	0.0961218	0.182656	0.0882677	0.146756	0.133975	0.269293	0.217662	0.172689	0.156828	0.102522	0.0916547	0.0905874	0.0868692	0.14099	0.0985224	0.119883	0.0735785	0.172483	0.12347	0.171989	0.10657	0.0822492	0.277203	0.0741123	0.250109	0.0875594	0.113241	0.135946	0.124602	0.122629	0.121207	0.106897	0.0998867	0.0647936	0.0856681
DDIT3_P1313_R	DDIT3	12	0.440161	0.339932	0.236657	0.280236	0.10453	0.497962	0.374793	0.131195	0.164628	0.108918	0.26466	0.244919	0.3242	0.128561	0.224664	0.22399	0.161585	0.236308	0.476574	0.271059	0.502926	0.408571	0.103585	0.123785	0.212496	0.129884	0.32593	0.118242	0.0907506	0.1977	0.219439	0.206329	0.126165	0.168704	0.560989	0.174294	0.195322	0.249406	0.136447	0.27343	0.151768	0.319093	0.270226	0.251263	0.169364	0.0903279	0.214707
DDR1_E23_R	DDR1	6	0.062559	0.0440905	0.0490187	0.0701258	0.0714436	0.0673026	0.0560236	0.0420169	0.0661769	0.0675837	0.0857426	0.0883545	0.0768221	0.0757043	0.063561	0.0665156	0.0625072	0.064435	0.100846	0.0966574	0.0812921	0.0715231	0.0346366	0.0627299	0.0565724	0.0608883	0.0704627	0.0627866	0.0664718	0.0617879	0.0587291	0.0667775	0.0401418	0.0826171	0.0815579	0.0675213	0.0785177	0.077503	0.0581625	0.0712249	0.0531839	0.066411	0.0621138	0.0703906	0.067338	0.0600012	0.0767743
DDR1_P332_R	DDR1	6	0.46882	0.32862	0.41409	0.331142	0.183432	0.467423	0.562342	0.199063	0.253929	0.0786018	0.306096	0.360486	0.377117	0.179103	0.322737	0.385062	0.18814	0.419536	0.4956	0.300658	0.140565	0.187	0.100906	0.164867	0.330483	0.203401	0.508061	0.114312	0.175597	0.235826	0.305423	0.172614	0.0974409	0.268514	0.403381	0.147249	0.196596	0.26442	0.216033	0.475082	0.197111	0.310348	0.276658	0.354804	0.17111	0.12591	0.256246
DDR2_E331_F	DDR2	1	0.945167	0.934177	0.925391	0.95212	0.943342	0.911172	0.908239	0.941806	0.943538	0.956059	0.941444	0.823406	0.934515	0.929137	0.877538	0.867142	0.94622	0.911701	0.900386	0.92775	0.93788	0.925215	0.89068	0.94662	0.876105	0.934608	0.930587	0.95219	0.949973	0.902376	0.90728	0.950378	0.947786	0.872935	0.924258	0.703858	0.9135	0.912568	0.952964	0.894033	0.933891	0.861805	0.893665	0.949082	0.897574	0.939506	0.891472
DDR2_P743_R	DDR2	1	0.742569	0.596178	0.826737	0.742931	0.782751	0.718024	0.82442	0.755997	0.718933	0.770633	0.78454	0.571936	0.841936	0.574445	0.644219	0.636817	0.886098	0.596422	0.875795	0.815843	0.803239	0.794789	0.606161	0.873518	0.714815	0.828351	0.771178	0.413667	0.55567	0.667526	0.627606	0.790042	0.866489	0.677909	0.675114	0.553843	0.643283	0.755935	0.911369	0.656596	0.60777	0.474574	0.675388	0.740502	0.398995	0.866059	0.59909
DES_E228_R	DES	2	0.226902	0.320002	0.259748	0.468198	0.480876	0.24552	0.155105	0.62025	0.058383	0.644763	0.194885	0.250817	0.315431	0.502715	0.0680359	0.332061	0.0999283	0.305621	0.106502	0.211731	0.470436	0.265746	0.232483	0.606471	0.262355	0.318143	0.252929	0.169386	0.249569	0.0759317	0.200797	0.506179	0.657204	0.234871	0.275743	0.522854	0.0916067	0.190683	0.536404	0.329254	0.156876	0.318197	0.372703	0.18939	0.456341	0.308314	0.457578
DES_P1006_R	DES	2	0.663747	0.481947	0.627511	0.490477	0.680039	0.544028	0.849961	0.835792	0.836879	0.782447	0.806432	0.615337	0.723035	0.63695	0.703907	0.730446	0.76587	0.700763	0.647931	0.740453	0.772197	0.646487	0.555742	0.843653	0.755665	0.756349	0.679606	0.66542	0.832292	0.664369	0.652653	0.773148	0.57802	0.794937	0.60436	0.635693	0.786546	0.775823	0.797398	0.728845	0.614635	0.526398	0.593969	0.773359	0.679237	0.429347	0.807607
DHCR24_P406_R	DHCR24	1	0.0212707	0.0175988	0.0200784	0.0198708	0.0228206	0.0167182	0.0167014	0.0176286	0.019528	0.0179223	0.0216353	0.0389646	0.0226613	0.0310634	0.0283873	0.0255162	0.0200125	0.0224846	0.0143086	0.0515452	0.0261236	0.0292699	0.0204018	0.0280459	0.0223966	0.0313408	0.0174168	0.0285069	0.0225362	0.0291029	0.0210228	0.0220489	0.0208019	0.0237742	0.0237103	0.0398061	0.0279318	0.0272711	0.0238035	0.0317851	0.0230954	0.0237935	0.0197171	0.0211736	0.0325345	0.0217142	0.0315293
DHCR24_P652_R	DHCR24	1	0.372091	0.417976	0.455617	0.40106	0.379609	0.464969	0.506421	0.400439	0.519921	0.426797	0.560989	0.529691	0.636948	0.492903	0.44108	0.513038	0.439091	0.465894	0.411323	0.652328	0.424089	0.446334	0.328133	0.358638	0.418248	0.485775	0.484435	0.407211	0.393348	0.539374	0.45534	0.398688	0.320746	0.494173	0.432866	0.391713	0.500299	0.583556	0.32214	0.41963	0.475916	0.398785	0.469403	0.444964	0.39351	0.376935	0.445747
DIO3_E230_R	DIO3	14	0.838337	0.871455	0.765255	0.886366	0.878943	0.821154	0.810308	0.935558	0.819808	0.9395	0.778574	0.814837	0.876383	0.891894	0.862498	0.816907	0.896704	0.808636	0.754112	0.832292	0.867734	0.869209	0.758565	0.822756	0.74687	0.867699	0.704558	0.886249	0.78918	0.778033	0.800202	0.883754	0.878487	0.820104	0.822194	0.804029	0.83102	0.814534	0.864275	0.790614	0.824227	0.8575	0.755887	0.833436	0.807699	0.882536	0.866035
DIO3_P674_F	DIO3	14	0.366567	0.33389	0.256312	0.580834	0.548603	0.105227	0.0687717	0.0513833	0.0612524	0.0385351	0.0892003	0.0681714	0.432826	0.0636716	0.0488357	0.0644269	0.0380315	0.221232	0.218964	0.09798	0.0409281	0.475582	0.030299	0.0382169	0.0371196	0.0545002	0.0586596	0.0717506	0.0538224	0.0802841	0.15376	0.0434742	0.0336514	0.0584846	0.229878	0.0498448	0.0659804	0.0732313	0.2096	0.0854799	0.0567041	0.026528	0.0793756	0.0374466	0.0567537	0.0404208	0.0552417
DIO3_P90_F	DIO3	14	0.416632	0.202023	0.368301	0.538444	0.518602	0.276278	0.308202	0.138749	0.254026	0.173773	0.249275	0.219445	0.497432	0.245383	0.180521	0.230011	0.179182	0.373983	0.252884	0.234306	0.208641	0.495654	0.154434	0.167427	0.16888	0.164469	0.184687	0.205909	0.173661	0.169978	0.167905	0.132576	0.158013	0.181749	0.294533	0.157744	0.206109	0.237112	0.341531	0.169036	0.188549	0.160404	0.208531	0.213128	0.225518	0.242068	0.172144
DIRAS3_E55_R	DIRAS3	1	0.809398	0.909578	0.884128	0.906822	0.778848	0.817251	0.885064	0.84866	0.798446	0.932805	0.842722	0.816659	0.83099	0.882803	0.834102	0.838563	0.829992	0.882234	0.884301	0.8482	0.770885	0.87577	0.693349	0.823907	0.898003	0.730791	0.828794	0.788335	0.439801	0.844692	0.860663	0.614831	0.796064	0.911924	0.814659	0.781757	0.872005	0.836063	0.516829	0.874295	0.796359	0.825421	0.819055	0.927076	0.885167	0.877764	0.911189
DIRAS3_P745_F	DIRAS3	1	0.811682	0.807231	0.795733	0.621735	0.864461	0.844655	0.793255	0.922907	0.872822	0.898669	0.736932	0.718751	0.787477	0.753263	0.843131	0.771135	0.811663	0.81316	0.822404	0.826868	0.813715	0.795503	0.713294	0.898306	0.822345	0.793547	0.831311	0.897055	0.697849	0.804118	0.803154	0.837443	0.711555	0.862302	0.778685	0.884995	0.687682	0.805181	0.517161	0.772276	0.851484	0.663138	0.786916	0.726323	0.779662	0.77982	0.505107
DKC1_E101_F	DKC1	X	0.347416	0.322355	0.193783	0.315246	0.289183	0.351509	0.0478717	0.0411709	0.0505099	0.0511724	0.287876	0.0618102	0.0633685	0.157697	0.389876	0.0522784	0.043423	0.0575978	0.0674236	0.0668262	0.188075	0.0697231	0.0465708	0.0474049	0.0494115	0.345763	0.060206	0.053865	0.0448219	0.373619	0.0455727	0.162231	0.0407132	0.0567462	0.358932	0.0492834	0.0576719	0.0526902	0.0477779	0.426453	0.0493281	0.508488	0.358489	0.0534267	0.0573745	0.0495546	0.0618758
DKC1_P276_F	DKC1	X	0.656535	0.69434	0.435806	0.642816	0.593435	0.723306	0.0409867	0.0542998	0.0520634	0.0521879	0.53957	0.0749688	0.0446967	0.325425	0.703071	0.0433463	0.0559564	0.0466253	0.041845	0.0909384	0.422484	0.0578639	0.121089	0.0441687	0.0595261	0.642584	0.0530936	0.0495284	0.0442989	0.619586	0.0308157	0.374208	0.0464891	0.0686946	0.562156	0.0606522	0.0576192	0.0568975	0.0354903	0.698561	0.0419232	0.807902	0.629099	0.077982	0.0680506	0.0368463	0.0493617
DKFZP564O0823_E45_F	DKFZP564O0823	4	0.0460391	0.053886	0.0471272	0.0532074	0.0594806	0.0611478	0.0407197	0.047258	0.0425194	0.0552256	0.0568573	0.0660598	0.0656953	0.0694529	0.0495583	0.0540986	0.0513277	0.0652867	0.0544584	0.0635388	0.0603303	0.0507136	0.0519136	0.0466356	0.0479448	0.0432669	0.0437975	0.0574964	0.0529822	0.0571765	0.0482279	0.0373168	0.0555942	0.053298	0.051486	0.0560886	0.0683129	0.0655334	0.04954	0.0672596	0.0451566	0.0665451	0.0591004	0.0617647	0.0637181	0.0531547	0.0594991
DKFZP564O0823_P386_F	DKFZP564O0823	4	0.548232	0.310899	0.330162	0.390966	0.324092	0.493079	0.351324	0.413633	0.398966	0.364849	0.34409	0.313053	0.42282	0.250991	0.40098	0.284868	0.248741	0.432544	0.435652	0.31646	0.454528	0.450474	0.245055	0.362144	0.308606	0.317462	0.316516	0.349202	0.345486	0.323552	0.3674	0.18368	0.211964	0.358666	0.389163	0.343771	0.36009	0.302404	0.447847	0.384749	0.358972	0.374334	0.353105	0.31071	0.298251	0.482145	0.359878
DLC1_E276_F	DLC1	8	0.296419	0.675737	0.682241	0.187534	0.81621	0.214207	0.316761	0.398668	0.309622	0.595933	0.528016	0.262501	0.272805	0.341571	0.580964	0.372436	0.179452	0.553478	0.590582	0.687912	0.217052	0.719311	0.330771	0.432618	0.617477	0.794617	0.632609	0.275392	0.670446	0.737101	0.242415	0.768012	0.834001	0.615467	0.406248	0.167533	0.59361	0.537835	0.77874	0.284319	0.736017	0.249614	0.376389	0.613871	0.716157	0.190587	0.668116
DLC1_P695_F	DLC1	8	0.674869	0.282558	0.417253	0.154769	0.766976	0.285943	0.508541	0.194933	0.296624	0.12039	0.297946	0.344019	0.353767	0.245645	0.436637	0.30104	0.218141	0.363247	0.648001	0.608948	0.322028	0.409228	0.234608	0.560522	0.412934	0.332409	0.572096	0.164833	0.210377	0.324251	0.368398	0.352047	0.131428	0.291588	0.364973	0.237815	0.388585	0.589023	0.268029	0.419685	0.37129	0.207721	0.398009	0.391768	0.254577	0.0856777	0.213269
DLC1_P88_R	DLC1	8	0.740011	0.619661	0.684154	0.179829	0.818534	0.489519	0.390259	0.805697	0.499572	0.584741	0.416992	0.248378	0.455953	0.792648	0.739169	0.339744	0.710839	0.601312	0.655652	0.596197	0.441431	0.717265	0.538952	0.2077	0.679157	0.798273	0.750509	0.765689	0.758646	0.577293	0.284272	0.291226	0.8468	0.28269	0.485708	0.77576	0.60949	0.714982	0.637561	0.2806	0.549917	0.231722	0.350379	0.603085	0.649324	0.798329	0.434461
DLG3_E340_F	DLG3	X	0.714013	0.790325	0.717194	0.786574	0.749924	0.692761	0.424536	0.680088	0.36837	0.61574	0.682726	0.658239	0.619273	0.498135	0.792982	0.349918	0.388327	0.640596	0.556058	0.388472	0.764101	0.647468	0.432652	0.311482	0.52177	0.720243	0.565394	0.827383	0.340406	0.647194	0.331304	0.508375	0.548872	0.394538	0.779399	0.71396	0.362529	0.415917	0.556831	0.696693	0.335209	0.759715	0.526268	0.676415	0.699847	0.805668	0.616935
DLG3_P62_R	DLG3	X	0.692735	0.823033	0.739298	0.845124	0.846932	0.73005	0.132403	0.0840638	0.12629	0.125266	0.62635	0.340116	0.629942	0.412752	0.677813	0.0972099	0.0670441	0.661794	0.218447	0.0945231	0.842631	0.625344	0.0851738	0.115129	0.116021	0.81982	0.604535	0.109353	0.0937237	0.694085	0.0828041	0.360353	0.0839546	0.0918537	0.762507	0.742567	0.220098	0.100676	0.122412	0.69288	0.0970388	0.545367	0.555886	0.724621	0.545804	0.0967702	0.238294
DLK1_E227_R	DLK1	14	0.701484	0.814698	0.398621	0.790616	0.864302	0.782593	0.478755	0.924478	0.710604	0.935953	0.640305	0.756287	0.756651	0.885403	0.82952	0.674458	0.902947	0.753322	0.614748	0.701369	0.850248	0.807336	0.637496	0.824086	0.645943	0.798291	0.737044	0.884887	0.892706	0.693502	0.818096	0.863714	0.882233	0.831948	0.707365	0.815998	0.76509	0.719412	0.861486	0.782998	0.818473	0.779832	0.733269	0.852392	0.792276	0.906239	0.858185
DLL1_P386_F	DLL1	6	0.557197	0.031842	0.039987	0.0358022	0.026602	0.0266293	0.0262947	0.0203919	0.019859	0.0179246	0.0329581	0.0354441	0.607066	0.0288637	0.032078	0.0274236	0.0235251	0.025775	0.0415452	0.0391328	0.0340911	0.0329448	0.0251694	0.0229117	0.0181226	0.0282135	0.0214516	0.018519	0.029785	0.0314589	0.025606	0.0221517	0.0175607	0.024302	0.0301122	0.0310501	0.0471526	0.0480975	0.0175958	0.0247093	0.020478	0.0348777	0.0418848	0.0278612	0.0314625	0.0247034	0.0285315
DLL1_P832_F	DLL1	6	0.696727	0.0871394	0.108968	0.0953406	0.11764	0.234277	0.211992	0.177071	0.218325	0.217632	0.168754	0.707957	0.834843	0.235967	0.147974	0.177757	0.0645279	0.17099	0.485144	0.161625	0.099033	0.552795	0.400983	0.333581	0.125237	0.188678	0.809632	0.865458	0.0993631	0.180432	0.153276	0.108155	0.097307	0.709502	0.249942	0.341532	0.228298	0.196335	0.0490659	0.0582885	0.473894	0.114055	0.157271	0.228021	0.2133	0.594994	0.188959
DMP1_E194_F	DMP1	4	0.877532	0.585113	0.871443	0.768785	0.790035	0.765978	0.899268	0.875305	0.737291	0.853641	0.810909	0.883536	0.666359	0.821316	0.895811	0.878692	0.844279	0.806921	0.727128	0.854258	0.797846	0.854248	0.790441	0.882691	0.89694	0.823698	0.863484	0.845661	0.83832	0.885209	0.893339	0.894613	0.838964	0.880433	0.863561	0.869893	0.876692	0.847022	0.910426	0.880052	0.903958	0.888439	0.820089	0.85192	0.844981	0.868061	0.876133
DMP1_P134_F	DMP1	4	0.822275	0.749344	0.870549	0.415056	0.843012	0.780624	0.850601	0.473455	0.483502	0.415455	0.8044	0.656439	0.79744	0.776266	0.531695	0.755703	0.851879	0.763786	0.835646	0.856377	0.825891	0.627544	0.559717	0.841111	0.85948	0.553187	0.800125	0.650356	0.26835	0.802889	0.559437	0.877859	0.809766	0.847184	0.740404	0.803203	0.852133	0.850459	0.820195	0.858556	0.867329	0.498819	0.727351	0.807148	0.410043	0.837185	0.60372
DNAJC15_E26_R	DNAJC15	13	0.181016	0.186729	0.232088	0.23864	0.220918	0.0750228	0.0683136	0.0559428	0.0817653	0.0335213	0.0632131	0.0639043	0.125021	0.0817425	0.0518787	0.21786	0.0292986	0.0812279	0.150397	0.181082	0.204253	0.223586	0.16782	0.228732	0.0460329	0.219273	0.0605081	0.169593	0.0333276	0.171521	0.0708008	0.0900096	0.0188795	0.0815375	0.0655046	0.236366	0.538911	0.094124	0.0308405	0.0472598	0.0520413	0.152132	0.305608	0.0500699	0.0547577	0.202807	0.0640478
DNAJC15_P65_F	DNAJC15	13	0.915425	0.911685	0.886989	0.91866	0.891934	0.686389	0.886565	0.397709	0.618462	0.585777	0.544867	0.619169	0.907931	0.629858	0.703618	0.915466	0.323149	0.7859	0.813824	0.808748	0.897227	0.870436	0.731268	0.836634	0.642589	0.873182	0.73097	0.807006	0.257152	0.75449	0.553359	0.850058	0.163786	0.737903	0.791544	0.834123	0.951095	0.758797	0.561252	0.567095	0.553051	0.893612	0.902242	0.535379	0.408789	0.701269	0.546392
DNASE1L1_E178_R	DNASE1L1	X	0.574769	0.652126	0.285886	0.525702	0.54138	0.546993	0.101199	0.129602	0.252704	0.117085	0.523185	0.137011	0.205789	0.261877	0.650272	0.133494	0.106912	0.151971	0.105747	0.144221	0.401138	0.114772	0.0829417	0.108872	0.133076	0.653976	0.170804	0.1143	0.107018	0.676884	0.0776182	0.412677	0.119068	0.134025	0.551651	0.122488	0.105819	0.171935	0.0923561	0.635803	0.125102	0.736655	0.580149	0.14347	0.101042	0.131306	0.0954556
DNASE1L1_P108_F	DNASE1L1	X	0.30996	0.384628	0.211848	0.335197	0.394245	0.296791	0.0333397	0.0298656	0.0230544	0.0305371	0.243466	0.056983	0.0242889	0.186795	0.52431	0.028083	0.0269585	0.0316105	0.0299289	0.0493295	0.182236	0.0369017	0.0245992	0.0293464	0.0308865	0.401761	0.0344013	0.0278536	0.0297278	0.408204	0.0218263	0.177525	0.0250621	0.036308	0.35407	0.041908	0.0256148	0.0436891	0.0374689	0.26771	0.0316637	0.272999	0.263212	0.0329835	0.0416371	0.0241486	0.0360363
DNASE1L1_P39_R	DNASE1L1	X	0.682083	0.638905	0.412312	0.604159	0.61542	0.640433	0.0610903	0.0369438	0.0421032	0.0507739	0.540588	0.0694455	0.0925767	0.322916	0.675044	0.0495208	0.0620032	0.0623056	0.0587561	0.0960938	0.427255	0.0625814	0.0783027	0.0364661	0.0563806	0.689708	0.047194	0.0459985	0.039321	0.654449	0.0545528	0.390148	0.0287054	0.0591775	0.605562	0.0617033	0.066675	0.0644939	0.0329456	0.651876	0.0471496	0.81139	0.571264	0.0616075	0.0587619	0.0439933	0.0576119
DNMT1_P100_R	DNMT1	19	0.0797266	0.091633	0.078255	0.0705504	0.106678	0.114912	0.104483	0.0713328	0.105546	0.0772319	0.112902	0.105654	0.0964685	0.0745296	0.0768789	0.097616	0.074124	0.0605774	0.19094	0.105322	0.0689062	0.0698595	0.0388165	0.0730946	0.106689	0.0698831	0.0834575	0.0913346	0.0634144	0.115364	0.0939641	0.0641168	0.0707688	0.104235	0.0877631	0.0786707	0.216859	0.0891099	0.0587647	0.090045	0.0692024	0.0932064	0.11621	0.0565717	0.0887268	0.0877613	0.0770799
DNMT2_P199_F	DNMT2	10	0.757032	0.815615	0.848093	0.843634	0.817675	0.853972	0.831593	0.822731	0.834418	0.694356	0.897383	0.804805	0.737525	0.870199	0.873594	0.837032	0.88984	0.760808	0.879041	0.892306	0.869859	0.844247	0.768481	0.756211	0.806075	0.889911	0.786843	0.576751	0.805931	0.854744	0.831658	0.83171	0.877617	0.881196	0.841898	0.886132	0.859041	0.868297	0.860305	0.880251	0.837446	0.822953	0.854344	0.913438	0.806037	0.85912	0.86257
DNMT3B_P352_R	DNMT3B	20	0.47698	0.186095	0.194503	0.199841	0.103749	0.161434	0.205125	0.0688928	0.104919	0.0691161	0.0746555	0.128797	0.15563	0.0786534	0.112526	0.08123	0.0516303	0.161587	0.116391	0.0902765	0.144035	0.538342	0.0464549	0.0733698	0.0887677	0.0665671	0.166619	0.063244	0.0595214	0.072146	0.0430789	0.0851557	0.0539437	0.0893801	0.117665	0.0742869	0.0924814	0.0982736	0.0931622	0.0945552	0.0629111	0.111222	0.060634	0.121148	0.0704205	0.0882484	0.0617184
DSC2_E90_F	DSC2	18	0.107729	0.150992	0.131456	0.122753	0.0691138	0.277515	0.167991	0.243118	0.203561	0.101789	0.237525	0.161552	0.182559	0.134633	0.101951	0.235525	0.157419	0.130595	0.153081	0.219948	0.135714	0.0850235	0.0469001	0.119779	0.124388	0.151118	0.114266	0.207302	0.129504	0.1277	0.308138	0.0911401	0.134923	0.160588	0.155341	0.0899303	0.145344	0.159473	0.0819196	0.285553	0.126236	0.107946	0.228764	0.0922241	0.136299	0.101598	0.15704
DSC2_P407_R	DSC2	18	0.915389	0.823014	0.870625	0.817544	0.82755	0.846123	0.900132	0.60869	0.724611	0.616708	0.775758	0.781539	0.842963	0.682413	0.833297	0.753067	0.650319	0.793841	0.836722	0.810873	0.827578	0.84215	0.849223	0.733618	0.756125	0.718538	0.880512	0.607732	0.617383	0.787739	0.802904	0.894901	0.574291	0.820066	0.821473	0.855514	0.79459	0.815944	0.887465	0.854705	0.872296	0.748737	0.750804	0.807278	0.604853	0.892859	0.745513
DSG1_E292_F	DSG1	18	0.866886	0.739569	0.829796	0.799778	0.794045	0.742834	0.871028	0.811865	0.768818	0.832513	0.758823	0.755391	0.744721	0.729707	0.787051	0.773404	0.651482	0.798198	0.785529	0.794335	0.706359	0.802247	0.745803	0.82929	0.813491	0.789805	0.816615	0.70834	0.618386	0.772173	0.728449	0.81854	0.688698	0.768776	0.735565	0.51664	0.804023	0.780848	0.839916	0.819705	0.807568	0.724461	0.804399	0.794153	0.67058	0.726521	0.7523
DSG1_P159_R	DSG1	18	0.875509	0.413422	0.648111	0.826534	0.781691	0.65087	0.876678	0.750595	0.774034	0.378724	0.768281	0.741115	0.829785	0.820134	0.701407	0.818739	0.82098	0.779488	0.726161	0.830189	0.782356	0.835824	0.602257	0.843893	0.820498	0.813748	0.68976	0.791437	0.799694	0.857022	0.817241	0.874995	0.619526	0.792965	0.65862	0.785547	0.869527	0.842722	0.876362	0.816	0.840904	0.669249	0.777091	0.764958	0.787879	0.843119	0.811427
DSP_P36_F	DSP	6	0.140205	0.170551	0.169298	0.142922	0.171147	0.19466	0.128315	0.120313	0.141466	0.139636	0.193681	0.163235	0.169148	0.184345	0.124555	0.136232	0.140285	0.145688	0.170566	0.205171	0.174675	0.141623	0.0329442	0.104533	0.0827028	0.108367	0.113636	0.121896	0.15558	0.191637	0.113854	0.0971155	0.117828	0.126676	0.126275	0.1193	0.205902	0.207641	0.0865454	0.124564	0.10497	0.145313	0.133417	0.152277	0.144304	0.241343	0.0982423
DSP_P440_R	DSP	6	0.0272636	0.0377982	0.0259675	0.0255433	0.03209	0.0242991	0.0277106	0.0294638	0.0285065	0.0288821	0.0238579	0.0322967	0.0253635	0.0329894	0.036638	0.0301283	0.0367123	0.0312091	0.0299611	0.0411422	0.0345179	0.0321168	0.0187755	0.0277566	0.027181	0.0336945	0.0401878	0.0307335	0.0416859	0.0203987	0.0193618	0.0314178	0.0450654	0.0373571	0.0315821	0.0280379	0.0346007	0.0270711	0.0339018	0.0201239	0.0328369	0.0399539	0.0268241	0.045141	0.0371668	0.0463911	0.0381678
DST_E31_F	DST	6	0.0702713	0.0580196	0.048992	0.0695992	0.0552988	0.0733379	0.0730243	0.0449531	0.0567342	0.0651054	0.0601837	0.0620012	0.109444	0.0765974	0.0652335	0.0823605	0.121524	0.061688	0.0635311	0.0895623	0.0756211	0.0594069	0.0389282	0.053614	0.0650787	0.0668505	0.691433	0.0342035	0.0550964	0.0871175	0.0593971	0.0593699	0.057561	0.0661006	0.0677977	0.0674475	0.0635419	0.0913792	0.0664861	0.0409769	0.0489186	0.0595407	0.0653555	0.0583355	0.0699825	0.0393635	0.0713763
DST_P262_R	DST	6	0.039103	0.0355142	0.0359083	0.0548777	0.0423366	0.0555442	0.0336939	0.0383661	0.0404026	0.0369599	0.0546002	0.0620673	0.0428595	0.0489016	0.0432979	0.0343311	0.0403931	0.0441187	0.0522968	0.0618709	0.0497134	0.0504889	0.0391071	0.0472357	0.0421043	0.0399349	0.352473	0.0421986	0.0378748	0.0467819	0.0437368	0.0312661	0.038922	0.0390916	0.0408659	0.0505414	0.0624558	0.0546302	0.0393614	0.0418224	0.0357128	0.0402227	0.0387159	0.0532617	0.052003	0.0446537	0.0515615
DUSP4_E61_F	DUSP4	8	0.110046	0.14629	0.151184	0.0763518	0.0811904	0.112559	0.173615	0.113096	0.121914	0.0704769	0.111096	0.142215	0.121921	0.10938	0.123023	0.122059	0.146541	0.133038	0.114016	0.148877	0.123957	0.0965965	0.0658316	0.136684	0.115271	0.0968635	0.0689983	0.0858026	0.14488	0.119831	0.138235	0.0769163	0.102459	0.087448	0.0908408	0.121151	0.0962975	0.113347	0.136566	0.121204	0.111193	0.100376	0.100572	0.0982388	0.106212	0.101482	0.105901
DUSP4_P925_R	DUSP4	8	0.0200233	0.0517132	0.0329742	0.0278965	0.0595899	0.0454201	0.052682	0.0318984	0.0433378	0.0561459	0.0491324	0.0460018	0.0286225	0.0244626	0.0350343	0.0464462	0.030633	0.0372709	0.115676	0.0397939	0.0285711	0.0257166	0.0227923	0.0284537	0.022834	0.0316313	0.0245932	0.0386244	0.0356679	0.0353552	0.0452359	0.0254879	0.0365573	0.0429603	0.0280103	0.0314226	0.111371	0.0357362	0.0294068	0.0377793	0.0247754	0.0301889	0.0685396	0.0322738	0.0437037	0.0405047	0.0260401
E2F3_P840_R	E2F3	6	0.0377485	0.0547868	0.0449968	0.0410954	0.044772	0.0401238	0.0374298	0.0371367	0.0509054	0.0504958	0.0543585	0.0566609	0.0453955	0.05157	0.0493761	0.0427734	0.0452845	0.042123	0.0320559	0.0579753	0.0533833	0.0561195	0.0323723	0.0440989	0.043236	0.0408552	0.0392212	0.0425905	0.037917	0.0581513	0.0387144	0.0340428	0.0542294	0.059059	0.0539016	0.0457422	0.0627504	0.0595932	0.0483548	0.0372827	0.0422467	0.0585497	0.0591967	0.0417068	0.0545925	0.0879978	0.048441
E2F5_P516_R	E2F5	8	0.494982	0.376977	0.314659	0.607995	0.266961	0.508625	0.424631	0.164682	0.328753	0.297592	0.253222	0.227504	0.771428	0.124431	0.240091	0.266217	0.0923976	0.378159	0.636766	0.216485	0.142537	0.388223	0.100298	0.110613	0.324037	0.308615	0.359687	0.141105	0.141055	0.240778	0.192423	0.163859	0.121237	0.186619	0.278063	0.211918	0.44197	0.225042	0.191067	0.162191	0.171817	0.281334	0.28402	0.29454	0.137765	0.193573	0.16299
EDN1_E50_R	EDN1	6	0.0899932	0.11829	0.124676	0.112522	0.0693355	0.118296	0.101089	0.0799231	0.0925807	0.0625338	0.0851593	0.109203	0.0890733	0.0873719	0.108349	0.125163	0.0923977	0.114586	0.131676	0.121534	0.122464	0.116837	0.0699754	0.070148	0.0854312	0.0928434	0.0888075	0.0829241	0.0707232	0.0905229	0.0905097	0.109152	0.0785616	0.102301	0.112792	0.106332	0.080379	0.106603	0.0856758	0.0933717	0.0929264	0.105677	0.0898035	0.100388	0.0925517	0.0788073	0.11672
EDN1_P39_R	EDN1	6	0.0328631	0.0300989	0.030121	0.0358402	0.0339971	0.0315999	0.0248395	0.023174	0.0264151	0.0201277	0.0232385	0.0410296	0.0314226	0.0318812	0.0339813	0.0255516	0.0247442	0.0351131	0.029006	0.0427379	0.0292866	0.039375	0.0257036	0.0350864	0.0233308	0.0360192	0.027441	0.0282701	0.0241751	0.0301097	0.021071	0.0243641	0.0231427	0.029842	0.0307953	0.0351953	0.0302462	0.0244259	0.0360798	0.0238897	0.0230074	0.0279023	0.0234109	0.0233281	0.029595	0.0275142	0.0324123
EDNRB_P148_R	EDNRB	13	0.923268	0.86651	0.89912	0.86242	0.880488	0.831426	0.938703	0.908598	0.87379	0.76318	0.902323	0.788442	0.867347	0.863951	0.87857	0.905871	0.854133	0.872215	0.911436	0.883395	0.800647	0.914582	0.75706	0.892998	0.902992	0.915343	0.891421	0.578066	0.910475	0.887233	0.726552	0.916069	0.863891	0.880867	0.826698	0.894818	0.921319	0.911062	0.883566	0.768145	0.873926	0.879694	0.853525	0.889506	0.879295	0.749662	0.837968
EDNRB_P709_R	EDNRB	13	0.954362	0.843601	0.91565	0.60275	0.927498	0.694825	0.949162	0.673455	0.800344	0.234363	0.75969	0.732755	0.780231	0.615503	0.835868	0.772708	0.88718	0.873732	0.922837	0.815015	0.913635	0.906371	0.507444	0.750074	0.869043	0.931718	0.885732	0.264616	0.19931	0.679517	0.529992	0.940006	0.340819	0.891575	0.716167	0.47321	0.678413	0.829223	0.639035	0.583649	0.723339	0.607008	0.462749	0.593981	0.850906	0.289919	0.750206
EFNA1_P591_R	EFNA1	1	0.0279429	0.0332499	0.0225828	0.0284567	0.0270959	0.0248511	0.0289388	0.0795931	0.0365999	0.0369326	0.0281075	0.0358676	0.0251341	0.0332799	0.0313491	0.0334647	0.0298976	0.0268358	0.0358721	0.0366003	0.0334475	0.0281168	0.0264294	0.0323555	0.0263447	0.0264596	0.0257713	0.0402031	0.0244484	0.0388994	0.0438416	0.0258906	0.0229281	0.0291934	0.0301931	0.0267093	0.0592832	0.0356829	0.0240375	0.0297496	0.0260646	0.0357253	0.0308213	0.0243478	0.032296	0.0306765	0.0344126
EFNA1_P7_F	EFNA1	1	0.0235396	0.0180292	0.0224992	0.0249561	0.0216098	0.0312684	0.0203668	0.0214486	0.0177871	0.0179292	0.0244145	0.036113	0.0352375	0.0257925	0.0298649	0.0260333	0.0229084	0.0210589	0.0152144	0.0359789	0.0265808	0.0234492	0.0232405	0.0216402	0.0181824	0.026941	0.0256661	0.0222566	0.0219	0.0304892	0.0322365	0.0202447	0.0190913	0.023406	0.0258552	0.0251227	0.0310104	0.0286477	0.0179378	0.0345361	0.0228727	0.0282635	0.0236644	0.0298207	0.0249087	0.0223492	0.0229865
EFNB1_E69_F	EFNB1	X	0.429951	0.503841	0.470687	0.490145	0.508232	0.660291	0.0864667	0.0398913	0.0719344	0.048807	0.530237	0.0691803	0.118428	0.250933	0.584265	0.0607086	0.0576922	0.0535429	0.103036	0.0705028	0.327132	0.0568726	0.0908379	0.0435769	0.0746111	0.506787	0.0787946	0.0406412	0.0413954	0.550456	0.0442785	0.269212	0.0404494	0.057971	0.470808	0.0654604	0.0691472	0.0714212	0.0488375	0.550054	0.0540367	0.67125	0.382021	0.0736144	0.0793246	0.0373998	0.0543607
EFNB1_P136_R	EFNB1	X	0.189364	0.338252	0.351599	0.433961	0.336173	0.474793	0.0286922	0.0299807	0.0427953	0.0254105	0.295182	0.0448163	0.034987	0.138495	0.437818	0.0357808	0.0278393	0.0303658	0.0424868	0.0480422	0.200905	0.0474276	0.0283744	0.0307025	0.03328	0.452888	0.0332478	0.0279846	0.0322102	0.391373	0.0316827	0.191342	0.0225536	0.0354734	0.358395	0.0398837	0.0344241	0.0390498	0.0298597	0.309016	0.0291655	0.553808	0.246113	0.0311886	0.0439001	0.0267431	0.0405057
EFNB1_P17_F	EFNB1	X	0.645061	0.625237	0.689333	0.708515	0.691425	0.740008	0.243025	0.156709	0.259769	0.188339	0.652506	0.211331	0.250775	0.445545	0.69796	0.242473	0.237379	0.225671	0.231562	0.235963	0.513158	0.225915	0.157593	0.175939	0.213742	0.731067	0.253894	0.183799	0.223516	0.710683	0.240386	0.448825	0.152495	0.231101	0.691994	0.20819	0.221766	0.265613	0.204463	0.724405	0.21564	0.815425	0.560582	0.221686	0.213838	0.192829	0.229723
EFNB3_E17_R	EFNB3	17	0.585668	0.630883	0.645217	0.644945	0.683535	0.622341	0.361284	0.431648	0.446837	0.371059	0.436369	0.492075	0.585023	0.492181	0.411177	0.437736	0.499542	0.696317	0.663016	0.427637	0.520569	0.640512	0.460822	0.467916	0.407968	0.401726	0.452924	0.477846	0.432337	0.41551	0.480934	0.547338	0.440403	0.53712	0.558252	0.679902	0.379067	0.439182	0.392158	0.441728	0.525902	0.38966	0.508418	0.468093	0.493547	0.395796	0.494339
EFNB3_P442_R	EFNB3	17	0.469032	0.246255	0.425956	0.563279	0.558488	0.378875	0.131997	0.0635307	0.113952	0.127192	0.0987439	0.112696	0.379205	0.108783	0.0958993	0.0996204	0.117351	0.513525	0.284587	0.132024	0.258159	0.428862	0.1788	0.0933668	0.0760437	0.0746198	0.157965	0.132339	0.0918919	0.103058	0.081607	0.32939	0.131018	0.097212	0.280106	0.638417	0.117343	0.0913634	0.068481	0.118277	0.329967	0.0806745	0.189572	0.0975013	0.205241	0.272672	0.114674
EGF_E339_F	EGF	4	0.950831	0.949341	0.911403	0.886827	0.928001	0.863091	0.922848	0.894844	0.935146	0.867306	0.93567	0.874628	0.947048	0.935793	0.878479	0.936399	0.543399	0.933549	0.949125	0.908563	0.920299	0.927096	0.869245	0.510188	0.937068	0.938882	0.955141	0.936706	0.925132	0.917724	0.951408	0.94664	0.932645	0.940192	0.752826	0.923571	0.940914	0.942878	0.94401	0.943838	0.940258	0.863096	0.870126	0.943538	0.927838	0.950736	0.930851
EGF_P242_R	EGF	4	0.776009	0.861776	0.833487	0.64366	0.724239	0.712489	0.852925	0.701157	0.870557	0.708665	0.869849	0.820884	0.796236	0.768876	0.890914	0.842681	0.844314	0.853213	0.842246	0.834525	0.862893	0.855625	0.568591	0.811106	0.863627	0.87007	0.873339	0.470689	0.87032	0.796798	0.872623	0.89578	0.813804	0.863506	0.705657	0.523672	0.640538	0.866814	0.87589	0.871344	0.821645	0.828593	0.840595	0.729813	0.503523	0.760593	0.869158
EGF_P413_F	EGF	4	0.894709	0.574648	0.543321	0.588379	0.796819	0.645278	0.857103	0.663715	0.774031	0.692861	0.775428	0.777579	0.827077	0.624464	0.865208	0.674164	0.740704	0.802031	0.863329	0.748442	0.85879	0.795694	0.445613	0.707896	0.792603	0.848552	0.848787	0.327588	0.860183	0.721573	0.698415	0.847311	0.850272	0.76376	0.605955	0.609335	0.578374	0.769518	0.849292	0.520824	0.544513	0.497588	0.754629	0.598489	0.695148	0.183872	0.724921
EGFR_E295_R	EGFR	7	0.0323774	0.0415472	0.0446831	0.0419578	0.0445344	0.0390191	0.0267739	0.0343267	0.0440679	0.0356355	0.0426184	0.054293	0.0286857	0.0531614	0.0574018	0.0436221	0.0279536	0.0396914	0.0227702	0.0702409	0.0498758	0.0434262	0.0635765	0.0416518	0.0276874	0.0442791	0.0347988	0.0435203	0.0421974	0.037041	0.0495231	0.0469726	0.0377148	0.0385846	0.0443479	0.0479467	0.0362086	0.037826	0.0250824	0.0496191	0.0368034	0.0355127	0.0478071	0.037356	0.0474834	0.0263006	0.0527125
EGFR_P260_R	EGFR	7	0.0475992	0.0572178	0.03531	0.0574295	0.0593482	0.0782141	0.0394678	0.0670632	0.0758218	0.0614389	0.0550591	0.0559979	0.0385944	0.066343	0.0529571	0.0459862	0.0316816	0.0433028	0.0410304	0.0615612	0.0479842	0.051231	0.0555652	0.0358584	0.0328993	0.0479673	0.0373751	0.0418428	0.0401649	0.0439207	0.0644486	0.0452031	0.0423099	0.0570888	0.0619536	0.0534791	0.0323888	0.0476196	0.0301485	0.0497632	0.0383533	0.0409433	0.0708401	0.0625551	0.0517898	0.049692	0.0499423
EGR4_E70_F	EGR4	2	0.347994	0.396398	0.4444	0.444998	0.353156	0.270279	0.26757	0.629261	0.269599	0.679621	0.263425	0.270104	0.417112	0.279067	0.233014	0.327249	0.208018	0.259687	0.442119	0.27233	0.48999	0.300194	0.138288	0.480311	0.502047	0.453143	0.343038	0.605586	0.33566	0.278711	0.221851	0.335796	0.336955	0.389121	0.178613	0.541216	0.303575	0.252361	0.422915	0.312846	0.3474	0.464874	0.227569	0.371921	0.495935	0.245223	0.200082
EGR4_P479_F	EGR4	2	0.392999	0.035032	0.0749176	0.190515	0.572673	0.0388357	0.040406	0.324524	0.0339786	0.150927	0.0383134	0.0424881	0.0393702	0.0456242	0.0397777	0.0306884	0.0252569	0.0297988	0.398549	0.032202	0.472368	0.410522	0.0607921	0.102778	0.444075	0.0871742	0.124946	0.0718931	0.167194	0.0309199	0.0312291	0.0222039	0.0305985	0.0847942	0.02925	0.0554304	0.0497729	0.0533085	0.188141	0.0482904	0.052732	0.0665485	0.0365082	0.0330696	0.398384	0.0359907	0.029031
EIF2AK2_E103_R	EIF2AK2	2	0.0702829	0.0698999	0.0511255	0.0799033	0.0771272	0.0876298	0.0635236	0.0621636	0.0601129	0.0764165	0.0897146	0.0879276	0.10417	0.107813	0.0729365	0.07826	0.0745816	0.0823814	0.0850311	0.110318	0.118412	0.0648215	0.0539393	0.0709223	0.064253	0.0716881	0.0745413	0.0851565	0.0741436	0.0921903	0.0555766	0.0565742	0.0582664	0.0751194	0.0621756	0.0779376	0.0703192	0.107088	0.0698782	0.0685526	0.0675422	0.0862373	0.0696951	0.0843458	0.0895237	0.0618737	0.0791843
EIF2AK2_P313_F	EIF2AK2	2	0.045272	0.0429937	0.511647	0.0464125	0.027418	0.176993	0.0320269	0.0510154	0.0349975	0.0315111	0.0377083	0.0554426	0.0579207	0.051569	0.0454752	0.0418646	0.0400955	0.0379751	0.0499178	0.0446955	0.0371642	0.292035	0.0327509	0.0362094	0.0317206	0.0417434	0.0432019	0.304185	0.0323684	0.0550448	0.0425514	0.0455477	0.0351873	0.0519877	0.148071	0.0456499	0.0465505	0.0476955	0.0465194	0.032295	0.0350533	0.0694735	0.0353359	0.0484256	0.039754	0.0356886	0.040445
ELK1_E156_F	ELK1	X	0.320673	0.394697	0.363376	0.344236	0.377159	0.376653	0.1968	0.192187	0.153424	0.177761	0.43217	0.214707	0.163677	0.245855	0.42431	0.15376	0.157684	0.159285	0.175113	0.196368	0.250027	0.185609	0.0730569	0.176384	0.159184	0.435291	0.126971	0.200538	0.128922	0.463064	0.180975	0.248936	0.138861	0.158304	0.413431	0.17438	0.157005	0.178256	0.148867	0.411774	0.151296	0.497963	0.30276	0.184947	0.163993	0.144595	0.163906
ELK1_E53_F	ELK1	X	0.625026	0.692869	0.655987	0.73277	0.731963	0.745171	0.247696	0.186481	0.235882	0.206527	0.781284	0.275309	0.241505	0.456335	0.753136	0.215597	0.253423	0.222016	0.220745	0.240134	0.545362	0.212597	0.2031	0.234626	0.224194	0.766387	0.24527	0.256441	0.20576	0.719829	0.21596	0.616803	0.193743	0.224766	0.699638	0.222053	0.241998	0.249916	0.212428	0.707715	0.237028	0.888522	0.536	0.236606	0.222209	0.145753	0.212125
ELK1_P195_R	ELK1	X	0.314256	0.446189	0.455635	0.43335	0.435921	0.353516	0.0250861	0.0680035	0.0470154	0.0454451	0.504514	0.0474074	0.0597641	0.186459	0.489173	0.0443798	0.0448931	0.0348418	0.0661096	0.0449342	0.274817	0.0435809	0.026337	0.0335302	0.0429577	0.414957	0.0293313	0.0463149	0.0457335	0.388612	0.0409727	0.215841	0.036896	0.0388681	0.392336	0.0378413	0.0822548	0.0530312	0.0380767	0.471545	0.033106	0.703784	0.261854	0.0423691	0.0340378	0.0406953	0.0373162
ELK1_P569_R	ELK1	X	0.363849	0.633977	0.600523	0.587757	0.643871	0.598924	0.101237	0.178707	0.133258	0.174246	0.578616	0.189422	0.115334	0.394908	0.66075	0.142635	0.171432	0.130719	0.140804	0.120638	0.467592	0.118072	0.307839	0.162977	0.14237	0.706011	0.136075	0.124929	0.157522	0.368648	0.1366	0.428978	0.144553	0.191956	0.572242	0.178573	0.140515	0.131546	0.156888	0.561909	0.164615	0.661538	0.486842	0.152174	0.167771	0.149394	0.19577
ELK1_P6_R	ELK1	X	0.459301	0.696878	0.695098	0.70878	0.658969	0.731815	0.0974825	0.0584356	0.0527744	0.0560472	0.735786	0.0848326	0.0653397	0.404925	0.747722	0.0561232	0.0506603	0.0615891	0.101535	0.072664	0.495884	0.0690346	0.0537567	0.0451467	0.0451115	0.759833	0.0526933	0.0516645	0.0505128	0.719695	0.0643749	0.491362	0.038956	0.0740423	0.694901	0.0610287	0.0424641	0.0652099	0.0441021	0.753548	0.0536668	0.876103	0.51779	0.0551247	0.0623262	0.0440222	0.0516476
ELK3_P514_F	ELK3	12	0.0723228	0.21454	0.841859	0.539887	0.195149	0.480809	0.115415	0.102214	0.262471	0.230226	0.151814	0.314511	0.758104	0.216511	0.115084	0.365661	0.192738	0.449684	0.555582	0.320196	0.823775	0.791614	0.145894	0.619352	0.121154	0.558864	0.144562	0.154895	0.153039	0.15884	0.235792	0.284332	0.109527	0.26838	0.422708	0.304101	0.170396	0.341755	0.143107	0.528679	0.351272	0.505158	0.146924	0.139573	0.195418	0.179491	0.192919
ELL_P693_F	ELL	19	0.461903	0.463073	0.288093	0.403939	0.13178	0.190599	0.325756	0.100429	0.185646	0.0786949	0.244283	0.205816	0.281773	0.0983467	0.214043	0.216296	0.121634	0.565467	0.378982	0.359732	0.262415	0.548724	0.0647151	0.134209	0.324365	0.12045	0.303793	0.101337	0.0466685	0.163412	0.164994	0.132315	0.0662104	0.215529	0.234407	0.108763	0.180421	0.182104	0.119105	0.233413	0.103117	0.144531	0.131904	0.204453	0.0999525	0.0974349	0.147693
EMR3_E61_F	EMR3	19	0.144372	0.536416	0.71229	0.526776	0.707537	0.424367	0.430735	0.87089	0.609229	0.51878	0.462889	0.484183	0.253979	0.500513	0.785235	0.738928	0.772146	0.59243	0.483055	0.617647	0.658404	0.589939	0.566039	0.614917	0.664702	0.626461	0.310896	0.171668	0.418523	0.819487	0.246439	0.856566	0.531883	0.596865	0.390932	0.230316	0.568014	0.575407	0.256205	0.568962	0.611494	0.25615	0.351667	0.5976	0.557929	0.146451	0.361453
EMR3_P1297_R	EMR3	19	0.841307	0.86627	0.723081	0.673965	0.842628	0.735792	0.850336	0.887339	0.788031	0.377194	0.763542	0.737756	0.705044	0.613097	0.807986	0.791403	0.769585	0.754918	0.843385	0.828427	0.558904	0.828575	0.480355	0.468789	0.779991	0.623758	0.65688	0.408536	0.575206	0.756596	0.605136	0.908445	0.31939	0.768498	0.789066	0.702795	0.695375	0.802768	0.4517	0.748238	0.59134	0.562583	0.716815	0.635597	0.836695	0.40689	0.60306
EMR3_P39_R	EMR3	19	0.173687	0.387921	0.384121	0.25107	0.282963	0.392226	0.676486	0.347287	0.582116	0.352084	0.545287	0.658747	0.374823	0.460119	0.429223	0.693975	0.438722	0.564934	0.459724	0.660903	0.369094	0.429304	0.615659	0.770553	0.670327	0.537979	0.358669	0.334291	0.354492	0.565594	0.375771	0.768911	0.532559	0.65595	0.358084	0.378414	0.629856	0.669253	0.366934	0.616646	0.524524	0.486543	0.462179	0.358172	0.385621	0.234678	0.488759
ENC1_P484_R	ENC1	5	0.0586402	0.0525678	0.0480551	0.0545557	0.0609213	0.0690108	0.0430387	0.0515073	0.0459781	0.0545691	0.0619643	0.0658076	0.0584316	0.0638651	0.0570004	0.0427422	0.0472928	0.0603851	0.0457414	0.0662227	0.0574069	0.0605035	0.0478907	0.04836	0.0499466	0.0512968	0.0424487	0.0487548	0.0678609	0.0801927	0.0638787	0.0445553	0.0405992	0.0543219	0.053035	0.0558217	0.0648613	0.0574936	0.0484371	0.0495374	0.0441604	0.0674199	0.0513497	0.0493737	0.0774023	0.0751894	0.0527498
EPHA1_E46_R	EPHA1	7	0.0441592	0.0486166	0.034618	0.0462228	0.0411546	0.0327483	0.0344088	0.0789112	0.0671895	0.016881	0.0473818	0.0865125	0.0410304	0.0391973	0.0502459	0.0542917	0.031705	0.0494104	0.0587303	0.0550729	0.0335303	0.0442781	0.0255155	0.0340457	0.0466776	0.0435234	0.0406537	0.0336967	0.0335865	0.0489674	0.0303234	0.0294581	0.0261597	0.0545166	0.0359911	0.0368023	0.0490936	0.0567542	0.0332052	0.0440223	0.036812	0.0477352	0.0291763	0.0504101	0.0450351	0.0351868	0.0445294
EPHA1_P119_R	EPHA1	7	0.0249766	0.0294591	0.0242268	0.0345508	0.0318977	0.0293969	0.0369346	0.0210219	0.0200716	0.0192409	0.036124	0.0804254	0.0355733	0.0324398	0.0362579	0.0330688	0.021505	0.0451535	0.0187844	0.0391469	0.0261916	0.0360524	0.0198248	0.0278005	0.0251857	0.0309251	0.0226096	0.019527	0.0262171	0.0363704	0.030225	0.0168837	0.0260301	0.0458382	0.037298	0.0326085	0.0534135	0.0366101	0.0296325	0.0280157	0.0246909	0.124168	0.0454076	0.0282773	0.0411254	0.0294391	0.0461743
EPHA2_P203_F	EPHA2	1	0.180253	0.326788	0.363868	0.258655	0.143841	0.490744	0.419811	0.350397	0.419658	0.17832	0.397126	0.404807	0.33234	0.305001	0.272332	0.440994	0.244922	0.470197	0.28689	0.398984	0.233664	0.155228	0.206767	0.211887	0.411539	0.320123	0.254625	0.188627	0.162688	0.299304	0.440117	0.208915	0.211002	0.387268	0.37511	0.228825	0.349903	0.398067	0.404955	0.479103	0.22557	0.357306	0.429483	0.298001	0.295416	0.123965	0.354224
EPHA2_P340_R	EPHA2	1	0.178231	0.189752	0.203529	0.153559	0.0800942	0.252273	0.373133	0.175695	0.299424	0.120368	0.241037	0.219101	0.206476	0.166412	0.17529	0.216394	0.128868	0.240367	0.220882	0.23562	0.141054	0.124247	0.0843258	0.146111	0.201454	0.168493	0.18883	0.11692	0.0913922	0.184777	0.326731	0.0997476	0.1488	0.192353	0.230392	0.127305	0.177536	0.210674	0.222669	0.256028	0.127474	0.167525	0.237966	0.197706	0.154848	0.0799529	0.196592
EPHA3_E156_R	EPHA3	3	0.506014	0.6992	0.632769	0.701092	0.838756	0.0739472	0.0259274	0.0640761	0.0367623	0.0701033	0.0582745	0.0536044	0.186099	0.743966	0.0499228	0.0631942	0.0486123	0.376926	0.133675	0.0608369	0.043586	0.580431	0.0540338	0.21024	0.0500145	0.495827	0.462529	0.0526267	0.0390149	0.0536407	0.0985214	0.0426498	0.0456519	0.0583967	0.0913581	0.72326	0.073397	0.0453503	0.791507	0.0757358	0.0539933	0.335639	0.0816795	0.0629145	0.16126	0.0577162	0.0555224
EPHA3_P106_R	EPHA3	3	0.781142	0.87045	0.73396	0.83243	0.903861	0.290072	0.387881	0.417111	0.560192	0.478624	0.327076	0.161579	0.231408	0.298937	0.193767	0.237884	0.147682	0.716283	0.635234	0.16324	0.131236	0.704113	0.1305	0.748716	0.114112	0.619743	0.760986	0.175122	0.155827	0.242447	0.205206	0.130078	0.157913	0.252611	0.213708	0.112021	0.747306	0.221107	0.857387	0.229786	0.0716502	0.0797437	0.43147	0.184618	0.210493	0.351894	0.144816
EPHA5_E158_R	EPHA5	4	0.269747	0.441946	0.207459	0.23579	0.612891	0.438474	0.158114	0.716939	0.5222	0.635548	0.313864	0.146901	0.0829906	0.596472	0.520261	0.159902	0.576848	0.306758	0.265401	0.210412	0.474865	0.155558	0.371735	0.68418	0.347972	0.424028	0.353938	0.584882	0.550245	0.281228	0.0552737	0.342207	0.629565	0.486877	0.256606	0.494619	0.30228	0.24417	0.69835	0.160267	0.438056	0.336754	0.18931	0.22518	0.570876	0.695839	0.364067
EPHA5_P66_F	EPHA5	4	0.674508	0.727272	0.687073	0.631508	0.755629	0.766721	0.427985	0.813204	0.758801	0.820945	0.706373	0.762941	0.677149	0.809057	0.811711	0.713331	0.805639	0.675312	0.693294	0.711426	0.739648	0.611708	0.567521	0.850339	0.738119	0.757366	0.715686	0.830174	0.793515	0.761644	0.475903	0.847092	0.803327	0.789998	0.69708	0.738548	0.783807	0.654143	0.859431	0.771603	0.818257	0.83144	0.709491	0.70102	0.774091	0.842954	0.754684
EPHA7_E6_F	EPHA7	6	0.463791	0.552847	0.478766	0.63017	0.691533	0.231228	0.0536722	0.796517	0.0684725	0.417999	0.0704597	0.22825	0.505581	0.522565	0.57285	0.422079	0.0636969	0.4676	0.438857	0.149918	0.06388	0.466783	0.474743	0.058243	0.551452	0.324178	0.483293	0.543497	0.0680764	0.0711395	0.456721	0.380342	0.406796	0.420664	0.390205	0.699259	0.437766	0.0649454	0.679241	0.54107	0.675741	0.505892	0.417611	0.381994	0.659337	0.652028	0.500776
EPHA7_P205_R	EPHA7	6	0.430333	0.642256	0.456406	0.632075	0.765685	0.16989	0.0830203	0.854644	0.0884315	0.719537	0.0897205	0.19312	0.3579	0.538237	0.666046	0.427344	0.0843809	0.564075	0.474615	0.152754	0.0887105	0.479452	0.479457	0.0735603	0.501237	0.35485	0.451962	0.529434	0.0911148	0.104562	0.0862221	0.450014	0.477595	0.371731	0.35759	0.768831	0.286763	0.0893628	0.74225	0.605968	0.687925	0.35415	0.339013	0.431266	0.705352	0.780641	0.631151
EPHA8_P256_F	EPHA8	1	0.4195	0.500138	0.335869	0.500267	0.460106	0.316903	0.0834144	0.406278	0.0970534	0.22181	0.17475	0.405652	0.376318	0.167721	0.162447	0.156288	0.134287	0.335093	0.395109	0.153033	0.238863	0.311611	0.231091	0.109295	0.122733	0.108803	0.367983	0.136545	0.129033	0.134389	0.154932	0.129245	0.350035	0.344136	0.347892	0.255689	0.0763202	0.137266	0.470923	0.26584	0.286437	0.407308	0.102029	0.448273	0.355108	0.109479	0.158674
EPHA8_P456_R	EPHA8	1	0.858823	0.890053	0.852929	0.905069	0.889332	0.503191	0.798004	0.897515	0.673311	0.393054	0.583483	0.812028	0.868393	0.552015	0.897572	0.778552	0.874132	0.853452	0.89019	0.620799	0.623549	0.828511	0.435897	0.404358	0.728353	0.41324	0.859789	0.36876	0.351176	0.744164	0.713857	0.664684	0.8739	0.685421	0.80901	0.726167	0.554447	0.623617	0.878119	0.803895	0.468523	0.886597	0.545983	0.830511	0.70024	0.685962	0.467938
EPHB1_E202_R	EPHB1	3	0.721566	0.811807	0.83251	0.866779	0.85019	0.786712	0.69171	0.88101	0.657196	0.714727	0.693245	0.744135	0.794464	0.742258	0.678962	0.688451	0.638637	0.778133	0.708176	0.731769	0.787933	0.796267	0.37864	0.601604	0.698886	0.672812	0.760076	0.811963	0.630042	0.677478	0.534397	0.772393	0.786295	0.676472	0.762862	0.878525	0.763096	0.750161	0.716503	0.72106	0.65869	0.755595	0.74355	0.661625	0.868908	0.669125	0.502845
EPHB1_P503_F	EPHB1	3	0.114803	0.652459	0.0913584	0.0804033	0.697512	0.153144	0.108538	0.286395	0.151725	0.152771	0.116575	0.0859911	0.0979987	0.0785342	0.108428	0.0990227	0.0694432	0.380619	0.245887	0.136395	0.0878284	0.0889122	0.045707	0.0655224	0.171676	0.133329	0.259286	0.0920419	0.12802	0.141423	0.0741225	0.0633227	0.080492	0.156168	0.0981819	0.334162	0.209489	0.133927	0.0678777	0.0737219	0.0702197	0.0890975	0.179285	0.0913089	0.35962	0.133764	0.0790617
EPHB2_E297_F	EPHB2	1	0.0206583	0.0231727	0.0268888	0.0184002	0.0214455	0.0210556	0.0377583	0.019702	0.0377259	0.0227875	0.026109	0.0385899	0.0217965	0.0346163	0.0255093	0.0245712	0.019368	0.0205234	0.0215005	0.0394089	0.0325791	0.0324308	0.0313452	0.0222068	0.0218715	0.0245452	0.0223507	0.0223114	0.0261573	0.0304408	0.0183108	0.0182179	0.018751	0.0352722	0.0266567	0.0283912	0.0323776	0.0340544	0.018507	0.0260778	0.0243551	0.0254114	0.0271544	0.0219233	0.029306	0.0243346	0.0288129
EPHB2_P165_R	EPHB2	1	0.0401813	0.043175	0.12855	0.0740214	0.0598475	0.057037	0.0365024	0.0736928	0.0352336	0.0378181	0.0550832	0.0784173	0.0418519	0.0905852	0.0690417	0.0530246	0.064906	0.0615925	0.0802695	0.0928329	0.0655916	0.0613926	0.0580912	0.0603979	0.0469116	0.0693511	0.0641602	0.0573082	0.0530567	0.091952	0.0406386	0.0549617	0.0579189	0.0780997	0.0552681	0.0787505	0.0469383	0.100924	0.0742973	0.045248	0.0676223	0.0578537	0.046155	0.0443303	0.0711975	0.0621415	0.0739928
EPHB3_E0_F	EPHB3	3	0.0680029	0.0673614	0.0447055	0.0471716	0.0740936	0.0636107	0.022024	0.0456169	0.0830545	0.0519106	0.0682679	0.0538078	0.0295933	0.0639693	0.0685735	0.0416844	0.0480445	0.0514035	0.0639282	0.079871	0.0719211	0.0377404	0.0246167	0.0362327	0.0341487	0.0414159	0.0475007	0.0526692	0.0388645	0.0387383	0.0431294	0.0410386	0.038774	0.0469636	0.042557	0.0448534	0.0522223	0.0335619	0.0386297	0.0620199	0.0382764	0.0614062	0.0687044	0.0586687	0.054478	0.0404154	0.0400735
EPHB3_P569_R	EPHB3	3	0.0497461	0.0621539	0.0444433	0.0772228	0.0304313	0.147449	0.0690012	0.0413364	0.0794073	0.0596286	0.0690915	0.0734082	0.254008	0.075459	0.0462433	0.0577156	0.059449	0.195653	0.236574	0.072289	0.255134	0.0373148	0.0447763	0.0575305	0.0482699	0.0436213	0.111001	0.0454991	0.0477819	0.0571005	0.0603198	0.180167	0.0314811	0.0403377	0.0963183	0.0405342	0.0560969	0.066919	0.0592156	0.0559315	0.0486234	0.0435742	0.0566404	0.0856242	0.0561372	0.0403731	0.0476389
EPHB4_E476_R	EPHB4	7	0.19284	0.192012	0.196192	0.232955	0.258381	0.209657	0.231998	0.153136	0.27163	0.0980077	0.233458	0.174192	0.223281	0.238095	0.217863	0.192214	0.196009	0.211418	0.2431	0.279657	0.160157	0.201497	0.0843062	0.111701	0.179176	0.171243	0.165609	0.160974	0.195765	0.258122	0.267734	0.10988	0.127801	0.133219	0.134349	0.0862447	0.308726	0.299424	0.111527	0.165593	0.100523	0.198358	0.229009	0.22701	0.177162	0.204308	0.176
EPHB4_P313_R	EPHB4	7	0.0642085	0.0517761	0.0632298	0.0464727	0.0778423	0.0700969	0.045851	0.113397	0.0250584	0.0389204	0.0536207	0.0659367	0.0463098	0.0765728	0.0481944	0.0619149	0.0454706	0.0559561	0.0472006	0.0667998	0.0443442	0.0830142	0.0314552	0.0431996	0.0347942	0.0451227	0.0725496	0.0646506	0.0405353	0.0762137	0.0667564	0.048146	0.0314208	0.0663878	0.062947	0.0612156	0.0716946	0.0648601	0.0274992	0.0457169	0.0628709	0.0475049	0.049978	0.0559292	0.0632369	0.0487007	0.0659867
EPHB6_E342_F	EPHB6	7	0.512377	0.690462	0.724116	0.723419	0.741966	0.144911	0.110157	0.319352	0.250038	0.154409	0.1268	0.416197	0.251076	0.46356	0.0677896	0.0672192	0.524678	0.061837	0.112811	0.090859	0.542039	0.333856	0.201588	0.548621	0.444551	0.43724	0.179465	0.0597347	0.0618535	0.0702581	0.051792	0.323494	0.403569	0.332365	0.448444	0.540225	0.194186	0.0814674	0.130946	0.329113	0.259911	0.447641	0.279128	0.262768	0.558334	0.355143	0.065904
EPHB6_P827_R	EPHB6	7	0.0370913	0.0359686	0.0339651	0.0342478	0.0398466	0.0317526	0.0364676	0.0332124	0.0352015	0.036983	0.0337032	0.0514531	0.0300956	0.0378049	0.0396767	0.0351012	0.0300215	0.0365412	0.0279849	0.0478537	0.0327637	0.0778442	0.025378	0.0478877	0.0340398	0.0398896	0.0391282	0.0436162	0.0393783	0.0395108	0.0430063	0.0390171	0.0367946	0.0656651	0.0408417	0.0632951	0.0757877	0.0392623	0.0418912	0.0299845	0.0347654	0.0421272	0.075202	0.0334777	0.0385747	0.032166	0.0398318
EPHX1_E152_F	EPHX1	1	0.566	0.307341	0.677096	0.366754	0.311753	0.385216	0.712903	0.512169	0.392369	0.30723	0.619961	0.418698	0.603105	0.390871	0.460927	0.520767	0.687148	0.516021	0.552147	0.372688	0.57038	0.472488	0.305348	0.704182	0.51575	0.378821	0.530639	0.735198	0.510868	0.418845	0.454257	0.658181	0.191589	0.400391	0.366298	0.445623	0.318124	0.430812	0.678344	0.603154	0.270144	0.366585	0.315611	0.54894	0.265731	0.73315	0.592439
EPHX1_P1358_R	EPHX1	1	0.737989	0.457526	0.536389	0.508231	0.653549	0.349533	0.748326	0.700944	0.730409	0.71582	0.64072	0.408122	0.567532	0.596277	0.654967	0.645571	0.689859	0.621283	0.666651	0.610385	0.545147	0.54037	0.472051	0.71631	0.699723	0.616531	0.69168	0.582015	0.507112	0.638055	0.522686	0.596498	0.709472	0.698272	0.488843	0.548506	0.726149	0.602138	0.615471	0.681543	0.578008	0.640969	0.612842	0.66796	0.335599	0.61638	0.629891
EPHX1_P22_F	EPHX1	1	0.854949	0.679616	0.865957	0.624785	0.44738	0.73293	0.884386	0.845123	0.644004	0.547086	0.863561	0.732171	0.914081	0.546629	0.637395	0.842654	0.89525	0.827263	0.733454	0.727321	0.798697	0.741598	0.657013	0.85092	0.812164	0.606439	0.824183	0.757258	0.809185	0.689606	0.82526	0.703689	0.365996	0.663737	0.678292	0.83145	0.601427	0.755409	0.869353	0.863974	0.513029	0.677179	0.671951	0.902098	0.494199	0.641096	0.849026
EPM2A_P113_F	EPM2A	6	0.0616956	0.132869	0.249872	0.070945	0.062307	0.175684	0.0758062	0.059054	0.123559	0.0643919	0.0732099	0.086428	0.127589	0.066094	0.0649478	0.101012	0.0746011	0.0662719	0.203411	0.0829013	0.0551181	0.0727785	0.0507957	0.059958	0.0739149	0.0648051	0.0549443	0.0897599	0.0732464	0.0687721	0.0730311	0.114628	0.0749757	0.0796963	0.0844609	0.108017	0.152343	0.0693008	0.109614	0.0746139	0.0565332	0.112533	0.0751775	0.0773938	0.0700602	0.0895442	0.0690694
EPM2A_P64_R	EPM2A	6	0.0332123	0.0323489	0.0323493	0.0256985	0.0367365	0.0311766	0.0399879	0.0324311	0.0299728	0.0249453	0.0299585	0.0394153	0.035415	0.0397772	0.0361989	0.0303819	0.0387691	0.0317074	0.0353893	0.044191	0.0326869	0.0317495	0.0291496	0.0294351	0.0289977	0.0321698	0.0298427	0.0259715	0.0278517	0.0304352	0.0277243	0.029073	0.0283905	0.0351315	0.0299233	0.0318127	0.0381965	0.0371376	0.033867	0.025634	0.0282922	0.0364643	0.0255847	0.0266415	0.0422604	0.0360617	0.0345739
EPO_E244_R	EPO	7	0.556159	0.728333	0.870473	0.777427	0.834797	0.329717	0.18268	0.770094	0.506534	0.795183	0.128424	0.152575	0.663682	0.418481	0.582672	0.773655	0.0681352	0.787891	0.492068	0.105099	0.894362	0.74058	0.395433	0.429013	0.0955895	0.542551	0.610528	0.516944	0.703172	0.127458	0.170401	0.542702	0.612471	0.569492	0.574206	0.904774	0.145799	0.0729512	0.403924	0.139278	0.232481	0.0997903	0.171736	0.474239	0.791038	0.265001	0.374684
EPO_P162_R	EPO	7	0.664561	0.59075	0.313621	0.546951	0.64755	0.357493	0.195118	0.455791	0.304831	0.65671	0.411079	0.357056	0.456419	0.401826	0.441822	0.552422	0.434773	0.626713	0.567587	0.346917	0.554673	0.53197	0.474158	0.228184	0.292349	0.208842	0.438049	0.679471	0.32167	0.366552	0.313438	0.250582	0.298895	0.490921	0.47412	0.759917	0.418848	0.334393	0.604597	0.296596	0.547711	0.269788	0.475685	0.488086	0.662802	0.540317	0.417754
EPS8_E231_F	EPS8	12	0.1487	0.166438	0.154195	0.173661	0.142095	0.19255	0.155741	0.128693	0.177333	0.117913	0.154454	0.150295	0.223728	0.164833	0.127039	0.144082	0.102244	0.140016	0.158356	0.184083	0.150648	0.151821	0.135468	0.133232	0.158828	0.118467	0.140191	0.169047	0.137639	0.187944	0.141504	0.127324	0.167998	0.157199	0.139415	0.177104	0.123395	0.184493	0.0996376	0.114504	0.11708	0.179117	0.143793	0.123223	0.133	0.165298	0.119685
EPS8_P437_F	EPS8	12	0.0832982	0.188635	0.118277	0.13698	0.0965256	0.227995	0.146794	0.14161	0.203407	0.0971223	0.172896	0.146403	0.230693	0.154282	0.110568	0.11462	0.127303	0.139072	0.125925	0.165175	0.11474	0.0972976	0.0915211	0.0749654	0.0982075	0.0984011	0.142685	0.113166	0.0942038	0.137776	0.169597	0.096971	0.113088	0.107971	0.130772	0.0898286	0.103524	0.163842	0.0818735	0.13302	0.093945	0.128245	0.164133	0.160705	0.112087	0.150815	0.105468
ER_seq_a1_S60_F	ESR1	6	0.542856	0.640839	0.531875	0.306515	0.753209	0.1986	0.410682	0.706499	0.65118	0.728001	0.563583	0.149931	0.226753	0.652117	0.660846	0.256415	0.21748	0.431702	0.556252	0.293114	0.52457	0.439508	0.0756523	0.823836	0.673088	0.427582	0.473941	0.343063	0.627538	0.203399	0.1024	0.730438	0.605618	0.660504	0.329029	0.443263	0.396446	0.503385	0.737986	0.374501	0.295465	0.390363	0.378615	0.239295	0.702898	0.345306	0.567886
ERBB2_P59_R	ERBB2	17	0.0188676	0.0249545	0.0214282	0.0186794	0.0224308	0.0201636	0.0205263	0.0242877	0.0344336	0.0193001	0.0224112	0.0284164	0.023168	0.0314305	0.0250742	0.0241237	0.0243616	0.0207859	0.0204135	0.0282265	0.0221468	0.0275383	0.040407	0.0276212	0.0278829	0.0222755	0.0201504	0.0239692	0.0276496	0.0365719	0.0421376	0.025936	0.0226618	0.0264762	0.0246761	0.0256732	0.0213882	0.0329126	0.0268888	0.0211206	0.022007	0.0339448	0.0262489	0.0305408	0.0312025	0.0231882	0.0276185
ERBB3_E331_F	ERBB3	12	0.0669986	0.0430961	0.0749333	0.061968	0.0593101	0.072108	0.0625102	0.0656609	0.0756256	0.0424696	0.059634	0.0784208	0.0468876	0.0743582	0.0622991	0.0484263	0.0684485	0.0481355	0.0513603	0.0800289	0.0548854	0.0653827	0.0393016	0.0501558	0.0434521	0.050878	0.0572352	0.0718464	0.0606804	0.056573	0.043985	0.0395792	0.0503897	0.063303	0.049465	0.0584097	0.0560942	0.0701663	0.0533227	0.0567237	0.0453522	0.0712298	0.0585473	0.0508147	0.0617852	0.0584992	0.0654849
ERBB3_P870_R	ERBB3	12	0.0405078	0.084569	0.0398126	0.0590692	0.0527418	0.108037	0.0445569	0.0557798	0.0969794	0.0582363	0.0762664	0.0651966	0.0716787	0.0597079	0.0559004	0.0560424	0.0644036	0.0749337	0.0481182	0.0808631	0.0437096	0.0414116	0.0460547	0.0552856	0.040417	0.0382742	0.094762	0.0510078	0.0541097	0.054444	0.0754057	0.0600107	0.0551845	0.0655491	0.0750271	0.0509746	0.0755309	0.0644871	0.0273264	0.070805	0.0449671	0.0531314	0.0804243	0.0739777	0.0593464	0.0400085	0.0589618
ERBB4_P255_F	ERBB4	2	0.600136	0.676292	0.478565	0.695668	0.767189	0.0515331	0.0212169	0.358878	0.0311468	0.590084	0.0327949	0.067462	0.595122	0.0552691	0.0400225	0.0400366	0.043724	0.586809	0.352259	0.0427271	0.461533	0.564857	0.0235628	0.449394	0.473774	0.341266	0.549689	0.56084	0.737278	0.030119	0.545477	0.73583	0.711162	0.509486	0.512893	0.80962	0.0400034	0.0466583	0.820061	0.0402756	0.577155	0.0573229	0.498335	0.0278234	0.727686	0.639616	0.0305333
ERBB4_P541_F	ERBB4	2	0.633446	0.737176	0.594064	0.779487	0.80002	0.187756	0.0285691	0.629084	0.0409837	0.262891	0.0537674	0.0561403	0.674886	0.20011	0.0442672	0.0437338	0.0523123	0.657653	0.51224	0.0496014	0.516288	0.623068	0.0237757	0.654652	0.0944577	0.345201	0.606612	0.033616	0.766339	0.0301324	0.474403	0.784254	0.734339	0.443397	0.333165	0.862886	0.0313009	0.0544085	0.85766	0.0495388	0.650815	0.0258339	0.280002	0.0435682	0.804309	0.582086	0.0331462
ERCC1_P354_F	ERCC1	19	0.0534912	0.0474748	0.0566433	0.042097	0.0665451	0.023072	0.0202634	0.0200202	0.0278207	0.0184655	0.0223028	0.0294165	0.0379214	0.025371	0.0256692	0.022154	0.0214011	0.0255314	0.0229691	0.0320758	0.0219225	0.0536559	0.0201065	0.0218527	0.0201221	0.0250068	0.02114	0.0280738	0.0214932	0.0261267	0.0218613	0.0252334	0.0229207	0.0219248	0.0269236	0.0286616	0.0228618	0.0228701	0.0220287	0.0231869	0.0219056	0.0266132	0.0206587	0.0212826	0.0255108	0.024683	0.0276409
ERCC1_P440_R	ERCC1	19	0.0822338	0.0801178	0.0556526	0.0583366	0.0393829	0.0765386	0.0872381	0.0379803	0.0717473	0.0373641	0.0503457	0.0554489	0.0797871	0.0446555	0.0608873	0.0562172	0.0459477	0.0577705	0.108131	0.0746739	0.0505532	0.0500238	0.0409722	0.0377669	0.0505165	0.043729	0.0528741	0.053154	0.0426545	0.0544942	0.0621644	0.0515715	0.0381337	0.0432046	0.0725562	0.0751015	0.0385293	0.0617757	0.0468048	0.048886	0.0449554	0.0405273	0.0502908	0.0575031	0.047391	0.0391555	0.0598782
ERCC3_P1210_R	ERCC3	2	0.761392	0.882173	0.853222	0.887933	0.865236	0.879303	0.813563	0.902214	0.923033	0.915709	0.917237	0.851904	0.837236	0.890706	0.871984	0.913038	0.909828	0.884161	0.800454	0.911076	0.916838	0.892128	0.871896	0.911132	0.876627	0.918988	0.847981	0.893202	0.927541	0.89038	0.805594	0.919238	0.897904	0.91362	0.859399	0.902737	0.896166	0.898372	0.895832	0.896757	0.905363	0.897607	0.880224	0.878829	0.866955	0.930727	0.914155
ERCC6_P698_R	ERCC6	10	0.188667	0.191496	0.240473	0.244815	0.25307	0.274752	0.347968	0.207543	0.454143	0.312586	0.260163	0.264358	0.269245	0.304889	0.210306	0.283811	0.246423	0.227093	0.378794	0.297883	0.307153	0.299478	0.216356	0.230449	0.175524	0.202509	0.192588	0.219862	0.388808	0.228203	0.198685	0.164496	0.19651	0.228398	0.187283	0.197027	0.195522	0.248868	0.176925	0.223946	0.272124	0.232787	0.19123	0.239329	0.194346	0.275142	0.300674
ERG_E28_F	ERG	21	0.71824	0.818448	0.753413	0.123766	0.878195	0.829308	0.394601	0.183792	0.101009	0.0915453	0.159573	0.106171	0.657837	0.760019	0.123385	0.150061	0.0849468	0.796985	0.676591	0.462365	0.542409	0.762674	0.245168	0.184271	0.059048	0.191861	0.592173	0.885273	0.0657647	0.254929	0.137341	0.206379	0.681455	0.396614	0.511136	0.0458666	0.226271	0.405093	0.595033	0.120482	0.195646	0.664044	0.11576	0.0936301	0.791311	0.0423673	0.22896
ERN1_P809_R	ERN1	17	0.328373	0.216807	0.510536	0.230277	0.155193	0.368419	0.258128	0.163498	0.254345	0.107905	0.264017	0.342529	0.152802	0.247645	0.41523	0.453545	0.15979	0.446524	0.485392	0.507087	0.49934	0.685373	0.259762	0.205303	0.133869	0.709431	0.313592	0.151727	0.147276	0.229435	0.0933302	0.253775	0.0628679	0.21655	0.379223	0.273304	0.17335	0.453767	0.360631	0.431868	0.476184	0.47154	0.162698	0.26723	0.105703	0.0481075	0.333774
ESR1_E298_R	ESR1	6	0.734517	0.699389	0.578837	0.702242	0.873028	0.194101	0.286154	0.724871	0.733745	0.930925	0.569922	0.147634	0.0899919	0.782246	0.823469	0.661024	0.115428	0.697935	0.697298	0.328301	0.823257	0.69349	0.39625	0.889464	0.746537	0.0991663	0.727577	0.69951	0.895776	0.16726	0.152685	0.862484	0.874744	0.598451	0.305763	0.810407	0.8272	0.275633	0.809479	0.0816967	0.775749	0.738995	0.66349	0.815258	0.822982	0.866557	0.828207
ESR1_P151_R	ESR1	6	0.772775	0.871979	0.760279	0.888939	0.914797	0.814996	0.648565	0.94629	0.895851	0.964215	0.835219	0.812497	0.783626	0.93544	0.878418	0.659883	0.908812	0.804184	0.79487	0.772456	0.900853	0.832071	0.841228	0.931781	0.771761	0.870405	0.841	0.95313	0.930047	0.783785	0.492183	0.915999	0.92299	0.880497	0.771681	0.923543	0.890869	0.755958	0.893934	0.827235	0.869226	0.816461	0.863244	0.892864	0.891031	0.921794	0.901843
ESR2_E66_F	ESR2	14	0.442101	0.70628	0.520853	0.544159	0.547433	0.110958	0.0243231	0.0242783	0.0888446	0.0474241	0.040353	0.0454181	0.589971	0.0304414	0.0392349	0.0392887	0.0296205	0.0291604	0.138771	0.0531716	0.0374133	0.733256	0.0245984	0.0250083	0.0285733	0.036439	0.496318	0.0461521	0.037089	0.0750217	0.0336741	0.0351032	0.0232476	0.0337006	0.0444624	0.0375359	0.0426035	0.0393486	0.0460982	0.0246153	0.0299637	0.0350052	0.0425326	0.0369461	0.391281	0.0596518	0.0275123
ESR2_P162_F	ESR2	14	0.126772	0.588392	0.374073	0.324541	0.461129	0.119814	0.122967	0.0894146	0.0711274	0.0888497	0.0917793	0.101698	0.368638	0.109281	0.0781869	0.0808222	0.0925759	0.0842576	0.115011	0.0969745	0.0917968	0.646084	0.0651438	0.0582248	0.0786789	0.0685805	0.344041	0.0843472	0.0716694	0.0895718	0.0993057	0.0818414	0.0757309	0.0712769	0.0656086	0.0844967	0.0712116	0.107344	0.0722436	0.0844337	0.0825046	0.109974	0.072475	0.0961747	0.0799301	0.0761475	0.0922356
ETS1_E253_R	ETS1	11	0.25471	0.222373	0.286947	0.285305	0.28101	0.234132	0.240032	0.256622	0.309401	0.317809	0.251993	0.268967	0.245317	0.299156	0.237842	0.231992	0.205858	0.245513	0.323991	0.324664	0.275303	0.268335	0.503898	0.198756	0.211869	0.205315	0.288903	0.158386	0.272921	0.24566	0.140061	0.212908	0.221707	0.24316	0.425015	0.176599	0.340091	0.298696	0.25264	0.179401	0.160586	0.212608	0.180866	0.221676	0.222191	0.307725	0.173388
ETS1_P559_R	ETS1	11	0.0433229	0.0353038	0.0359629	0.0541034	0.0399345	0.0443232	0.0322618	0.0273995	0.0396701	0.0249216	0.0380137	0.0484743	0.029922	0.0381923	0.0507582	0.0300821	0.0331512	0.0288756	0.0333728	0.0417586	0.0371516	0.0368961	0.0343386	0.0323343	0.0253207	0.0425953	0.0281603	0.0383374	0.030721	0.046901	0.0271011	0.0301667	0.0224137	0.0341356	0.0576973	0.0312893	0.0369097	0.0339041	0.0301911	0.0375279	0.0298485	0.0589847	0.0344415	0.0259412	0.0346809	0.0373694	0.0378114
ETS2_P684_F	ETS2	21	0.0347469	0.0324395	0.0270206	0.0368094	0.0402069	0.0377336	0.0423355	0.0302817	0.0364576	0.037485	0.0351018	0.0532038	0.0419162	0.0456095	0.0342819	0.0491848	0.040593	0.0397574	0.0326883	0.051594	0.0425868	0.0468241	0.0371102	0.0300443	0.0427065	0.0363406	0.0319207	0.0292777	0.0347825	0.0395212	0.0384466	0.0349283	0.0340354	0.0477166	0.0423181	0.0482798	0.0324035	0.0351496	0.0459646	0.0325369	0.0361665	0.0511818	0.0376659	0.0318311	0.0415713	0.0519897	0.0466942
ETS2_P835_F	ETS2	21	0.0682796	0.0710343	0.0775836	0.0642581	0.0902516	0.0883861	0.0839622	0.067505	0.127962	0.104534	0.0967264	0.136101	0.0768833	0.0893952	0.0910354	0.101001	0.0908343	0.106177	0.0977585	0.12586	0.0827719	0.089967	0.0388513	0.0780653	0.0734218	0.0676405	0.0749721	0.0916998	0.0779312	0.0961463	0.0704594	0.0594212	0.0660267	0.115269	0.0776419	0.0937298	0.15628	0.0908885	0.107737	0.0940435	0.0899762	0.133426	0.10228	0.0750409	0.101348	0.095092	0.108841
ETV1_P235_F	ETV1	7	0.0979096	0.85209	0.0932037	0.689416	0.101403	0.0969513	0.103215	0.149238	0.191419	0.124127	0.120399	0.0978996	0.134371	0.133196	0.135902	0.119278	0.124731	0.108278	0.718597	0.125813	0.0943848	0.103911	0.127764	0.0919188	0.0900465	0.120065	0.177318	0.125314	0.107554	0.125267	0.168624	0.105334	0.118138	0.106998	0.118202	0.0807689	0.117818	0.134622	0.0677513	0.877408	0.0939737	0.098203	0.140702	0.088651	0.52211	0.153905	0.126273
ETV1_P515_F	ETV1	7	0.0665477	0.739543	0.0540077	0.590587	0.0768309	0.0703004	0.0575337	0.0880426	0.0594757	0.0792793	0.0873665	0.0810183	0.0987112	0.108915	0.0836771	0.0867159	0.0793877	0.0738943	0.594387	0.114527	0.0799534	0.102114	0.0478182	0.0614783	0.063489	0.0751652	0.0917705	0.1102	0.0775664	0.0734209	0.115176	0.0711601	0.0765051	0.0650655	0.151455	0.0693919	0.100981	0.116074	0.036255	0.8052	0.0662292	0.0737162	0.0905476	0.100519	0.387023	0.0838738	0.0793062
ETV6_E430_F	ETV6	12	0.232214	0.198755	0.209525	0.144535	0.238455	0.249098	0.190928	0.124574	0.128313	0.127411	0.147067	0.12623	0.205088	0.223484	0.130834	0.160434	0.1249	0.197446	0.142088	0.191603	0.149107	0.191407	0.106944	0.12027	0.113472	0.165543	0.183109	0.195601	0.127761	0.228955	0.115659	0.125939	0.194799	0.142725	0.179051	0.14101	0.173198	0.220178	0.160345	0.191218	0.140966	0.191338	0.127125	0.132423	0.215395	0.12655	0.142851
EVI1_E47_R	EVI1	3	0.0508832	0.0624787	0.0770907	0.0697988	0.0338427	0.0747154	0.0570191	0.0870851	0.106824	0.103866	0.0957704	0.119407	0.0969366	0.0639543	0.0677147	0.0860969	0.06017	0.131368	0.0527862	0.106973	0.0816078	0.0544918	0.0419421	0.0591265	0.0617465	0.070691	0.0583125	0.0530149	0.0703527	0.0617366	0.0865215	0.0705382	0.0694002	0.0873052	0.0833474	0.0686018	0.0779395	0.0840576	0.0578302	0.0625716	0.0611141	0.0783073	0.0830564	0.0659939	0.0792624	0.0837626	0.090382
EVI1_P30_R	EVI1	3	0.02414	0.0275204	0.0415338	0.0286339	0.0257988	0.0638436	0.0353565	0.0508877	0.0341685	0.0315833	0.0522864	0.0625868	0.0788596	0.0538235	0.0406315	0.0474961	0.0392395	0.0502254	0.0444933	0.055779	0.0415401	0.0333371	0.0382086	0.0329065	0.0375677	0.0364118	0.0514726	0.0309791	0.0263433	0.0380028	0.0325193	0.0370956	0.0211407	0.0598605	0.0491905	0.0384557	0.053402	0.0534953	0.0433621	0.0361477	0.0389674	0.0420328	0.0397397	0.0392866	0.0455289	0.0230745	0.0403116
EVI2A_E420_F	EVI2A	17	0.843216	0.876716	0.805905	0.85728	0.897562	0.839468	0.849064	0.935583	0.920043	0.955391	0.914734	0.913929	0.8244	0.908164	0.902902	0.882659	0.93109	0.880662	0.835278	0.883068	0.93545	0.90354	0.842707	0.917433	0.886045	0.901726	0.849667	0.94217	0.922587	0.909513	0.914861	0.872578	0.949558	0.882016	0.825856	0.898917	0.920047	0.917552	0.940651	0.864973	0.924766	0.890522	0.883005	0.886896	0.905371	0.950607	0.913832
EVI2A_P94_R	EVI2A	17	0.666456	0.785009	0.767713	0.773989	0.867221	0.830103	0.662902	0.928346	0.891616	0.93076	0.883153	0.872542	0.757264	0.892758	0.828015	0.825982	0.911071	0.819434	0.617943	0.86251	0.920519	0.858881	0.831615	0.904401	0.774106	0.87772	0.779579	0.91106	0.913058	0.865249	0.862159	0.834683	0.926126	0.800472	0.749239	0.814989	0.876971	0.89865	0.914856	0.789579	0.904259	0.835345	0.855568	0.847102	0.866536	0.931107	0.867741
EXT1_E197_F	EXT1	8	0.105872	0.114066	0.0869385	0.116019	0.127759	0.119622	0.0606034	0.063555	0.110812	0.06473	0.110476	0.103772	0.095509	0.0938689	0.104829	0.0961123	0.102232	0.112286	0.141216	0.109674	0.0824481	0.0979654	0.0734299	0.0527594	0.0958016	0.100166	0.0813614	0.114255	0.0847224	0.116988	0.0512852	0.0680002	0.0973128	0.078554	0.103642	0.0945683	0.12043	0.109185	0.0695965	0.060706	0.0745919	0.111489	0.120079	0.0860849	0.0941828	0.101127	0.0973259
EYA4_E277_F	EYA4	6	0.835546	0.817993	0.82634	0.83412	0.905987	0.768931	0.688506	0.933945	0.866386	0.940484	0.371217	0.859255	0.839254	0.920986	0.887249	0.780958	0.889879	0.831794	0.763323	0.628276	0.874671	0.835543	0.784681	0.911273	0.849364	0.833546	0.829069	0.870635	0.910659	0.754638	0.879425	0.851324	0.857051	0.886723	0.774064	0.898652	0.609689	0.691856	0.900031	0.795816	0.883933	0.889855	0.73462	0.8326	0.87836	0.883142	0.882233
EYA4_P508_F	EYA4	6	0.418983	0.460542	0.331901	0.446721	0.616078	0.339957	0.134499	0.726506	0.573071	0.780277	0.10115	0.385083	0.226907	0.510146	0.520794	0.308728	0.129398	0.412587	0.166103	0.198143	0.504392	0.388791	0.280628	0.435357	0.494548	0.313401	0.405378	0.452057	0.607365	0.11972	0.527945	0.15003	0.557013	0.573972	0.323297	0.606567	0.128326	0.236018	0.552918	0.322523	0.506128	0.599057	0.434848	0.558761	0.531983	0.611399	0.536578
EYA4_P794_F	EYA4	6	0.637258	0.712786	0.622454	0.747921	0.835388	0.546157	0.359478	0.901095	0.746505	0.920354	0.276034	0.749258	0.493022	0.861954	0.769066	0.69173	0.853382	0.658139	0.583324	0.469029	0.781324	0.579107	0.67941	0.827714	0.772472	0.735255	0.655075	0.598484	0.871341	0.153216	0.64888	0.820171	0.856089	0.835636	0.545799	0.841951	0.562171	0.528436	0.839714	0.744503	0.783291	0.850985	0.702113	0.7647	0.826332	0.861392	0.807503
F2R_P839_F	F2R	5	0.523744	0.71617	0.541964	0.687981	0.728788	0.69801	0.4564	0.801188	0.771961	0.631277	0.53254	0.63485	0.57895	0.738947	0.53833	0.763761	0.350544	0.633777	0.576082	0.555315	0.690056	0.639102	0.651835	0.744368	0.630105	0.747238	0.691155	0.842188	0.595032	0.455273	0.712341	0.733025	0.727297	0.710026	0.523434	0.760722	0.729595	0.476884	0.69739	0.65735	0.728214	0.718094	0.441403	0.35495	0.676251	0.654565	0.3971
F2R_P88_F	F2R	5	0.0753992	0.105067	0.126028	0.0962139	0.102584	0.144341	0.0976637	0.113697	0.112943	0.161565	0.0900962	0.101918	0.510006	0.10482	0.104414	0.106329	0.11331	0.099126	0.154379	0.091213	0.116543	0.108582	0.0450691	0.0900742	0.0762096	0.0916146	0.0808487	0.124203	0.0970866	0.139523	0.126176	0.0776167	0.0977144	0.115105	0.111236	0.0828864	0.190196	0.0902757	0.0656633	0.138811	0.0781405	0.0710226	0.116146	0.0981737	0.106218	0.120193	0.0590723
FABP3_E113_F	FABP3	1	0.612605	0.727691	0.622004	0.731796	0.729883	0.768253	0.351072	0.373808	0.705042	0.101891	0.308274	0.655675	0.606459	0.647208	0.627861	0.453394	0.610796	0.607739	0.476156	0.611853	0.655617	0.640236	0.592395	0.729301	0.453853	0.492471	0.620274	0.179043	0.666146	0.586694	0.208172	0.773392	0.772799	0.376617	0.608167	0.740796	0.49391	0.758217	0.38313	0.128642	0.712579	0.598741	0.278222	0.136279	0.37569	0.843914	0.208729
FABP3_P598_F	FABP3	1	0.0917661	0.189533	0.32173	0.282866	0.0822839	0.434532	0.132513	0.107402	0.303635	0.10527	0.107648	0.259674	0.142828	0.190416	0.114894	0.0983825	0.0959171	0.190679	0.070756	0.151477	0.134688	0.228891	0.0710514	0.100384	0.124517	0.0990742	0.114465	0.13163	0.134815	0.104026	0.129307	0.113489	0.135175	0.104517	0.229598	0.109596	0.0871805	0.103395	0.117612	0.132058	0.157593	0.166876	0.122681	0.0950196	0.110564	0.128218	0.109032
FANCA_P1006_R	FANCA	16	0.854889	0.828185	0.836961	0.824338	0.759591	0.817978	0.879313	0.873495	0.478569	0.838915	0.832386	0.616136	0.840137	0.814096	0.653651	0.626744	0.825214	0.822937	0.619129	0.747841	0.750015	0.777851	0.729727	0.785406	0.838508	0.618241	0.842772	0.839972	0.810537	0.764097	0.705833	0.850625	0.792118	0.797835	0.786604	0.279362	0.504091	0.734171	0.431324	0.708818	0.827723	0.780957	0.783285	0.813382	0.769185	0.44393	0.408068
FANCE_P356_R	FANCE	6	0.0416717	0.122018	0.294427	0.131416	0.0506291	0.0596962	0.0606662	0.077491	0.099192	0.0660802	0.0746902	0.0893171	0.517287	0.14594	0.106616	0.257281	0.0841103	0.276506	0.0501828	0.112551	0.396946	0.49203	0.208897	0.0634618	0.0854299	0.182079	0.180672	0.0602632	0.278286	0.0801475	0.0803738	0.0825348	0.04896	0.0771719	0.276137	0.208266	0.103454	0.119025	0.378367	0.0826358	0.113362	0.258846	0.0644726	0.0980275	0.106741	0.0475085	0.399605
FANCF_P13_F	FANCF	11	0.025572	0.0384722	0.0337155	0.0312639	0.0262065	0.0399119	0.0292837	0.019444	0.0368503	0.0237002	0.0212645	0.0481114	0.0322658	0.0293322	0.0292716	0.0346562	0.0213296	0.026848	0.0373136	0.0397191	0.0269677	0.0318619	0.0245706	0.0268861	0.0216803	0.0284265	0.0228494	0.0340243	0.0241242	0.0339817	0.0490309	0.0231067	0.026741	0.0312249	0.0291297	0.0280403	0.0354962	0.0302715	0.0239621	0.0247832	0.0236138	0.0390782	0.0236031	0.0291232	0.0338674	0.0356438	0.0303849
FANCG_E207_R	FANCG	9	0.0322737	0.0443079	0.0372239	0.0405581	0.0630615	0.0274302	0.0486104	0.0297833	0.0445427	0.0554306	0.053251	0.046699	0.0379977	0.0540213	0.0541935	0.0389723	0.0451487	0.0283176	0.0647249	0.0474532	0.0282269	0.0409463	0.0420842	0.0463659	0.031037	0.0377047	0.056635	0.0481586	0.0340502	0.0548108	0.0296813	0.0414863	0.0326828	0.0512149	0.0553925	0.033216	0.100701	0.0361501	0.0270607	0.0380473	0.0328046	0.0563985	0.0539553	0.0373924	0.0342152	0.0430709	0.0439109
FAS_P322_R	FAS	10	0.0687843	0.0840158	0.0537238	0.0718327	0.083275	0.0640788	0.0553993	0.0494294	0.03898	0.0604908	0.0558597	0.0562793	0.0915139	0.102679	0.0558431	0.04506	0.0551827	0.0485334	0.0395852	0.0638738	0.119533	0.0745842	0.061481	0.0539477	0.0433735	0.056918	0.0400718	0.0663844	0.0430601	0.0758322	0.0585311	0.155718	0.0485233	0.0573012	0.0519407	0.0609908	0.106781	0.0592265	0.132271	0.0799283	0.0495235	0.0535255	0.0456751	0.049608	0.06415	0.0658953	0.0624781
FAS_P65_F	FAS	10	0.0348808	0.0436011	0.0352203	0.0476432	0.046559	0.0678236	0.0663948	0.0384427	0.0608066	0.0515276	0.0609081	0.0566683	0.0612837	0.0782617	0.0545831	0.0455522	0.0533909	0.047365	0.0561077	0.0622039	0.0585432	0.0525279	0.0408058	0.0512257	0.0447876	0.0419319	0.0492971	0.0682709	0.0625384	0.0584253	0.0387901	0.0435324	0.041757	0.0442854	0.0526746	0.0778268	0.0839673	0.0597215	0.0585975	0.0528478	0.0409592	0.0634283	0.0425179	0.0695086	0.0573996	0.0630698	0.0589395
FASTK_P257_F	FASTK	7	0.0620269	0.0525182	0.0505098	0.0622392	0.0602932	0.0624903	0.0687173	0.0526595	0.0414105	0.0385648	0.0926861	0.0876269	0.0743284	0.0892817	0.0761972	0.0854434	0.0664044	0.0774785	0.0998861	0.10109	0.0834752	0.0753792	0.0461427	0.0365283	0.0633	0.0584853	0.0604657	0.0407626	0.0592395	0.0802574	0.0501796	0.0388947	0.041106	0.0568492	0.0662849	0.060254	0.0527372	0.0948846	0.0480801	0.0521312	0.0484555	0.0675362	0.0638674	0.0546605	0.0835686	0.0452032	0.0578695
FASTK_P598_R	FASTK	7	0.637448	0.563344	0.580557	0.548937	0.302499	0.718701	0.741331	0.539479	0.634427	0.387638	0.618937	0.584299	0.622957	0.539724	0.583924	0.507158	0.519373	0.578378	0.645704	0.562797	0.462342	0.383411	0.356512	0.388072	0.515642	0.471556	0.603406	0.485363	0.452979	0.522782	0.661766	0.444267	0.453205	0.455732	0.563638	0.424535	0.544132	0.564597	0.515919	0.654628	0.513093	0.443516	0.563693	0.625094	0.440622	0.451767	0.549305
FAT_P279_R	FAT	4	0.10346	0.121492	0.0834156	0.119536	0.125855	0.12268	0.158313	0.147852	0.129979	0.154329	0.186914	0.142582	0.160154	0.183496	0.114944	0.138958	0.136191	0.114407	0.0778312	0.20173	0.141494	0.109363	0.104205	0.120465	0.0991449	0.121264	0.139039	0.150492	0.118537	0.135	0.217585	0.124563	0.143844	0.107347	0.129058	0.122734	0.198237	0.188066	0.0849883	0.172463	0.110834	0.092746	0.218474	0.12751	0.135293	0.0905248	0.137479
FAT_P973_R	FAT	4	0.0445591	0.0735147	0.111113	0.063124	0.0425028	0.118512	0.0692189	0.113667	0.104089	0.0774237	0.122314	0.0650957	0.0735834	0.104031	0.062331	0.092175	0.0930944	0.0501046	0.0297892	0.101517	0.0389861	0.0507904	0.0605195	0.0716406	0.0353113	0.0716661	0.0689465	0.0819884	0.0718368	0.054685	0.182847	0.0712588	0.0774191	0.0561858	0.0857699	0.040655	0.149633	0.0863899	0.0367556	0.151029	0.0602721	0.0365316	0.133085	0.0853944	0.0578922	0.033188	0.0787999
FER_E119_F	FER	5	0.117201	0.155717	0.16474	0.130868	0.191805	0.233751	0.218439	0.0770696	0.212309	0.160464	0.222589	0.190532	0.127643	0.208901	0.147233	0.134705	0.173001	0.163087	0.295929	0.185275	0.136787	0.101852	0.0585705	0.116837	0.16737	0.107118	0.141656	0.0904918	0.238838	0.140941	0.0906286	0.0674126	0.0664277	0.177843	0.124823	0.114419	0.3898	0.2246	0.115802	0.0922487	0.154964	0.164916	0.129879	0.135036	0.184787	0.293307	0.218968
FER_P581_F	FER	5	0.864713	0.851905	0.864485	0.8862	0.814401	0.907979	0.710082	0.92604	0.637123	0.891492	0.886898	0.855671	0.864709	0.888865	0.861881	0.874354	0.901045	0.861523	0.833809	0.890132	0.825311	0.874429	0.866152	0.91336	0.856621	0.908674	0.84798	0.930129	0.872866	0.840518	0.74257	0.916965	0.920761	0.822862	0.91272	0.882848	0.71008	0.918318	0.846633	0.899505	0.925121	0.890219	0.878096	0.925168	0.852553	0.914835	0.705665
FES_E34_R	FES	15	0.524417	0.562814	0.55867	0.676721	0.663826	0.546486	0.239929	0.118973	0.380339	0.0644419	0.12812	0.581624	0.593682	0.492	0.0719792	0.0823776	0.0842898	0.509371	0.0835872	0.14221	0.545012	0.50105	0.0447868	0.520791	0.0634848	0.0686715	0.479995	0.0908144	0.0834086	0.0871538	0.0527352	0.563278	0.0727095	0.0768653	0.372675	0.357924	0.0879092	0.105468	0.366532	0.152156	0.393603	0.143084	0.104224	0.108329	0.0934554	0.0667411	0.0924105
FES_P223_R	FES	15	0.616995	0.74156	0.655389	0.798829	0.674401	0.593073	0.314594	0.277139	0.539005	0.0617129	0.102786	0.404587	0.68656	0.602089	0.0776748	0.0889323	0.0861855	0.634455	0.104461	0.148536	0.680157	0.634509	0.0775036	0.761686	0.0755463	0.0733615	0.577081	0.109079	0.0748151	0.078508	0.0742916	0.745112	0.0984603	0.129413	0.461396	0.636364	0.084949	0.120622	0.7198	0.206719	0.400369	0.240467	0.106018	0.144249	0.0918094	0.0662629	0.262008
FGF1_E5_F	FGF1	5	0.681199	0.802644	0.759685	0.843066	0.798002	0.81648	0.826733	0.878512	0.828147	0.825908	0.825493	0.771473	0.807593	0.812721	0.796541	0.84951	0.830179	0.813764	0.747562	0.806901	0.793388	0.807084	0.719634	0.865275	0.84027	0.844087	0.858188	0.812343	0.83024	0.806179	0.82168	0.857385	0.854041	0.824679	0.795791	0.815668	0.797008	0.850254	0.83215	0.797296	0.777672	0.69474	0.770988	0.867393	0.742827	0.836586	0.841247
FGF1_P357_R	FGF1	5	0.784462	0.710758	0.677482	0.742801	0.772323	0.865899	0.767308	0.858828	0.719613	0.821554	0.815084	0.623155	0.837494	0.717556	0.821768	0.727481	0.836755	0.787266	0.792714	0.795088	0.718105	0.800944	0.727928	0.783846	0.597333	0.736081	0.792665	0.795494	0.771462	0.539899	0.82872	0.862882	0.784992	0.632798	0.834313	0.623485	0.501284	0.826716	0.599162	0.582727	0.585437	0.712439	0.789737	0.887139	0.59115	0.882933	0.816321
FGF12_E61_R	FGF12	3	0.131947	0.672175	0.621976	0.667953	0.761769	0.258232	0.117199	0.621802	0.149545	0.645966	0.117386	0.154694	0.102273	0.103738	0.158899	0.227138	0.855433	0.270202	0.486467	0.207199	0.314711	0.433968	0.0925342	0.104515	0.36254	0.11259	0.47685	0.0970163	0.137883	0.126163	0.581238	0.252783	0.801642	0.259949	0.172382	0.590637	0.649292	0.116071	0.579323	0.111169	0.196577	0.342188	0.142257	0.144927	0.660282	0.693694	0.472372
FGF12_P210_R	FGF12	3	0.496664	0.649439	0.455148	0.0918461	0.817969	0.0822654	0.041142	0.419467	0.0366008	0.609695	0.075568	0.0694433	0.176774	0.0547902	0.685214	0.118793	0.677953	0.374685	0.410937	0.141742	0.122122	0.530278	0.024507	0.067177	0.375123	0.506926	0.291679	0.0560998	0.0780355	0.062878	0.529905	0.720382	0.590766	0.387518	0.0878371	0.326016	0.500304	0.113515	0.622045	0.0522812	0.153156	0.338495	0.154267	0.0528811	0.710243	0.0519726	0.488467
FGF2_P153_F	FGF2	4	0.527153	0.588787	0.428152	0.442572	0.552364	0.299592	0.326819	0.681881	0.361231	0.306223	0.298775	0.449143	0.528848	0.270127	0.561605	0.437282	0.500023	0.535793	0.501038	0.352852	0.498928	0.47961	0.27631	0.676314	0.565516	0.572764	0.521822	0.532492	0.554812	0.357955	0.600233	0.66343	0.487862	0.518413	0.49861	0.618072	0.478293	0.462015	0.613878	0.599386	0.522581	0.480725	0.356765	0.405672	0.544884	0.635415	0.456104
FGF2_P229_F	FGF2	4	0.694616	0.763945	0.710076	0.753851	0.805045	0.563029	0.198928	0.848528	0.66349	0.527986	0.284179	0.575363	0.620179	0.682717	0.620497	0.370569	0.73064	0.687113	0.542135	0.405057	0.790557	0.752641	0.238817	0.851217	0.650639	0.763203	0.452353	0.736304	0.865294	0.752641	0.543712	0.704937	0.773053	0.707964	0.682865	0.824518	0.485351	0.551378	0.70657	0.529309	0.709259	0.606203	0.411602	0.12846	0.813891	0.821756	0.651973
FGF3_E198_R	FGF3	11	0.300337	0.349956	0.338426	0.468877	0.449716	0.0319422	0.136972	0.551674	0.266344	0.531103	0.0181832	0.286992	0.325711	0.697131	0.452471	0.297643	0.213964	0.377394	0.136104	0.077075	0.49078	0.26152	0.244821	0.592484	0.330894	0.400874	0.171379	0.504171	0.54774	0.0213472	0.0910589	0.569839	0.65963	0.244632	0.17906	0.477256	0.134374	0.0355494	0.946178	0.173279	0.438307	0.215321	0.387631	0.128476	0.432957	0.29756	0.154731
FGF3_P171_R	FGF3	11	0.467875	0.746699	0.486759	0.383198	0.858232	0.478328	0.348954	0.88171	0.673424	0.779291	0.0745925	0.485143	0.715636	0.928507	0.724248	0.603333	0.160478	0.72748	0.43146	0.173507	0.537675	0.591171	0.244511	0.874658	0.4406	0.666797	0.345774	0.471667	0.856471	0.147016	0.478158	0.834522	0.861811	0.425813	0.633781	0.753772	0.0588937	0.135656	0.920891	0.64833	0.750408	0.372188	0.406497	0.549153	0.815827	0.854017	0.356548
FGF5_E16_F	FGF5	4	0.250593	0.617845	0.608065	0.680525	0.777055	0.396919	0.0894692	0.821584	0.381141	0.843848	0.105751	0.558123	0.657933	0.789591	0.704753	0.521469	0.579506	0.612223	0.44557	0.259842	0.725196	0.60363	0.34533	0.521032	0.460488	0.667684	0.646414	0.736733	0.818268	0.150528	0.169005	0.793604	0.839422	0.598045	0.564588	0.788772	0.170757	0.171492	0.699498	0.594262	0.719831	0.567646	0.548274	0.608376	0.780454	0.893327	0.66733
FGF5_P238_R	FGF5	4	0.703304	0.814998	0.637118	0.692367	0.85721	0.315517	0.162306	0.91029	0.806097	0.925317	0.0637788	0.505074	0.739264	0.878397	0.826196	0.622623	0.848909	0.622447	0.639173	0.353021	0.817772	0.653329	0.108725	0.87181	0.629795	0.726283	0.638094	0.832309	0.90674	0.068175	0.14975	0.87114	0.573403	0.802066	0.549425	0.86275	0.10122	0.139952	0.829727	0.564124	0.819307	0.497361	0.622091	0.676506	0.836389	0.938875	0.772324
FGF6_E294_F	FGF6	12	0.933065	0.92782	0.930618	0.930057	0.926376	0.924939	0.935285	0.939082	0.933899	0.94091	0.921861	0.913901	0.917297	0.921788	0.923718	0.921599	0.914269	0.922859	0.919884	0.929279	0.927454	0.927546	0.889918	0.918819	0.920492	0.935271	0.928502	0.929021	0.939525	0.922531	0.896373	0.929989	0.928959	0.938514	0.922734	0.981114	0.92335	0.936744	0.923634	0.927917	0.939971	0.911431	0.924158	0.943755	0.922148	0.968262	0.925788
FGF6_P139_R	FGF6	12	0.930686	0.926728	0.943192	0.911787	0.920392	0.918227	0.932287	0.928834	0.917862	0.938619	0.831831	0.929604	0.919446	0.913054	0.909087	0.927614	0.916314	0.918829	0.922348	0.921932	0.919755	0.905193	0.87315	0.922404	0.909049	0.911844	0.928724	0.922375	0.932752	0.916543	0.851061	0.924653	0.922937	0.920287	0.924263	0.9704	0.914691	0.91161	0.917516	0.938623	0.917061	0.919409	0.908601	0.920405	0.892346	0.95818	0.915044
FGF7_P44_F	FGF7	15	0.874047	0.76354	0.881507	0.910066	0.657679	0.882334	0.882189	0.903829	0.794586	0.917204	0.887186	0.856852	0.905936	0.902274	0.899218	0.84109	0.903431	0.875609	0.814093	0.867538	0.854522	0.874242	0.695436	0.884518	0.842462	0.886808	0.902487	0.820506	0.891654	0.689612	0.880318	0.906486	0.889384	0.889875	0.889976	0.910479	0.887479	0.859917	0.908397	0.875059	0.907203	0.765495	0.874132	0.893399	0.87817	0.844737	0.737965
FGF7_P610_F	FGF7	15	0.853447	0.759448	0.902023	0.815991	0.699267	0.816346	0.887656	0.897748	0.88397	0.89632	0.871585	0.787439	0.890515	0.838901	0.852779	0.86283	0.898681	0.83844	0.908727	0.891815	0.822435	0.892343	0.867371	0.872291	0.882998	0.83834	0.857413	0.879256	0.877695	0.850757	0.877196	0.913124	0.772451	0.892118	0.843692	0.871165	0.89023	0.888231	0.886814	0.856872	0.897886	0.859972	0.88114	0.882142	0.60225	0.784652	0.835925
FGF8_E183_F	FGF8	10	0.238291	0.313745	0.226307	0.385491	0.399081	0.584619	0.0424487	0.049777	0.0425789	0.0989288	0.04744	0.268383	0.252574	0.0677017	0.35636	0.187876	0.227755	0.236686	0.12634	0.0706095	0.200361	0.232648	0.0960589	0.13414	0.0726552	0.550344	0.251308	0.707024	0.049787	0.0465258	0.0524302	0.0458291	0.536619	0.06508	0.217869	0.411894	0.0452501	0.0486632	0.340166	0.0609326	0.315218	0.0564571	0.0463694	0.193674	0.586594	0.827172	0.0628428
FGF8_P473_F	FGF8	10	0.208975	0.196387	0.206813	0.40523	0.4113	0.219485	0.0906528	0.495515	0.229107	0.535142	0.121857	0.243381	0.275121	0.445047	0.283318	0.214286	0.368473	0.244111	0.151386	0.10032	0.325875	0.229999	0.197405	0.426745	0.158573	0.272929	0.173193	0.50192	0.442783	0.179577	0.276197	0.227067	0.552831	0.298731	0.184336	0.373253	0.0942227	0.100297	0.393564	0.201416	0.251713	0.283077	0.13769	0.0517115	0.387149	0.519664	0.279125
FGF9_P1404_F	FGF9	13	0.160373	0.150816	0.567202	0.170026	0.121756	0.202412	0.215982	0.0842998	0.230932	0.0999808	0.123008	0.119489	0.159057	0.161275	0.112691	0.116333	0.142534	0.464193	0.152161	0.20899	0.164688	0.151906	0.0961091	0.103153	0.129182	0.153592	0.209563	0.123721	0.153367	0.136801	0.145794	0.116193	0.0913339	0.170112	0.121433	0.120232	0.13728	0.189321	0.0704451	0.128055	0.11811	0.131653	0.150805	0.218204	0.139538	0.0756211	0.123848
FGF9_P862_R	FGF9	13	0.170331	0.207404	0.180304	0.183228	0.191475	0.187703	0.166412	0.128869	0.167826	0.168519	0.152315	0.159112	0.199018	0.208455	0.199178	0.141638	0.142924	0.189551	0.18616	0.205534	0.191741	0.174866	0.184391	0.13357	0.128709	0.178048	0.162726	0.140243	0.150527	0.187822	0.161175	0.165251	0.107132	0.183597	0.194152	0.196001	0.192731	0.202172	0.157588	0.101948	0.163403	0.169857	0.180099	0.185557	0.198503	0.19089	0.191577
FGFR1_E317_F	FGFR1	8	0.141749	0.512915	0.144972	0.565894	0.12465	0.16006	0.102179	0.624726	0.165227	0.111907	0.133488	0.49541	0.409849	0.16642	0.113811	0.193663	0.125629	0.434311	0.174569	0.224659	0.122634	0.186835	0.118096	0.107484	0.122632	0.144805	0.449177	0.132214	0.124465	0.145664	0.0986158	0.126623	0.105465	0.340226	0.260998	0.503364	0.149995	0.13683	0.157746	0.114776	0.141292	0.409175	0.120824	0.156304	0.454313	0.12023	0.105208
FGFR1_P204_F	FGFR1	8	0.0881123	0.722881	0.0984478	0.855356	0.616467	0.612789	0.112969	0.900656	0.2224	0.501468	0.176053	0.77568	0.682508	0.239473	0.450734	0.684109	0.860466	0.667002	0.399952	0.322504	0.741943	0.567082	0.190797	0.507	0.264433	0.186527	0.673177	0.657297	0.187953	0.247752	0.223109	0.637333	0.444385	0.559348	0.675321	0.77566	0.296929	0.299608	0.160485	0.253972	0.52887	0.820896	0.26799	0.229422	0.747175	0.387603	0.153012
FGFR2_P266_R	FGFR2	10	0.0397033	0.0399417	0.0350844	0.0466266	0.0447496	0.0352799	0.0293063	0.0578856	0.0332218	0.0536395	0.0520711	0.0486926	0.0447524	0.0546613	0.0496871	0.0450313	0.0591738	0.0512681	0.0493457	0.0699538	0.0604047	0.0410555	0.0840265	0.046499	0.0447376	0.0448666	0.0349692	0.0443619	0.0433641	0.0513859	0.0995602	0.0470668	0.0380037	0.0498944	0.0478045	0.0575953	0.0514005	0.0509866	0.0428653	0.0600982	0.0508795	0.0418673	0.0534181	0.0503509	0.0500791	0.0601998	0.0677652
FGFR2_P460_R	FGFR2	10	0.139627	0.200016	0.180632	0.191066	0.170593	0.227939	0.186629	0.196512	0.210662	0.193907	0.287175	0.239086	0.470176	0.199496	0.16333	0.258674	0.147649	0.293697	0.183497	0.218451	0.219044	0.149073	0.0652362	0.148133	0.163516	0.148034	0.257047	0.514559	0.159641	0.192225	0.289419	0.111112	0.125317	0.216819	0.180866	0.165784	0.224927	0.181813	0.146091	0.25099	0.168999	0.146417	0.234182	0.280993	0.182606	0.211663	0.192025
FGFR3_E297_R	FGFR3	4	0.0426976	0.0475478	0.0424679	0.04861	0.0511171	0.131167	0.0490318	0.0414765	0.0412645	0.0411268	0.0573854	0.0792724	0.0560782	0.0694389	0.0586406	0.0507023	0.046393	0.0499796	0.0391117	0.0778403	0.0618146	0.05969	0.0320972	0.057568	0.0464313	0.0544519	0.0471493	0.0710889	0.0567175	0.0637073	0.0455572	0.0507983	0.0520386	0.0592695	0.0536833	0.070483	0.049791	0.0607852	0.0392048	0.0482103	0.0550934	0.0608314	0.0523957	0.0462497	0.0696463	0.0370869	0.0687524
FGFR3_P1152_R	FGFR3	4	0.268616	0.205329	0.600371	0.258266	0.12334	0.288653	0.475615	0.19627	0.174743	0.10293	0.215107	0.253107	0.417195	0.294539	0.183625	0.271475	0.11927	0.488944	0.33022	0.301112	0.428922	0.576255	0.12026	0.125524	0.205312	0.125291	0.216443	0.154807	0.108149	0.209659	0.383852	0.136511	0.096964	0.171878	0.246823	0.135649	0.188702	0.20435	0.109023	0.252594	0.132007	0.180666	0.236813	0.290479	0.148555	0.117534	0.259547
FGFR4_P610_F	FGFR4	5	0.731199	0.602357	0.683336	0.534357	0.391008	0.700114	0.873792	0.394428	0.650183	0.423781	0.64906	0.757389	0.72975	0.46232	0.587961	0.692143	0.490235	0.687824	0.720446	0.613407	0.71248	0.491105	0.403739	0.412914	0.741426	0.53831	0.718986	0.372195	0.406755	0.576227	0.687647	0.478502	0.39685	0.652597	0.704711	0.52752	0.586451	0.62909	0.583763	0.781244	0.524971	0.606875	0.63643	0.705936	0.537603	0.362274	0.596957
FGR_P39_F	FGR	1	0.901928	0.941731	0.938313	0.936898	0.919148	0.926557	0.958573	0.916997	0.953093	0.945985	0.948628	0.861445	0.930542	0.933984	0.903286	0.942638	0.9354	0.940665	0.951433	0.948254	0.902167	0.948257	0.928879	0.937869	0.953624	0.9338	0.956072	0.936379	0.909126	0.90858	0.939384	0.965043	0.918458	0.956866	0.850423	0.933851	0.858127	0.956508	0.912598	0.955006	0.9137	0.686559	0.936361	0.952036	0.900732	0.913261	0.955488
FHIT_E19_R	FHIT	3	0.0221983	0.0211793	0.452345	0.0260915	0.0190474	0.0249443	0.0222111	0.0187658	0.0248981	0.0220028	0.026052	0.0290813	0.0201378	0.0253007	0.0260246	0.0216724	0.0180788	0.0203989	0.0265647	0.02891	0.0226557	0.023093	0.0209139	0.0244743	0.0180304	0.0218206	0.0177591	0.0196592	0.0194277	0.0258738	0.0246313	0.0188841	0.0174862	0.022377	0.0239438	0.0250312	0.0305271	0.0224808	0.0213653	0.0277768	0.0181626	0.032666	0.0292307	0.0290159	0.0232765	0.0195636	0.0229461
FHIT_P93_R	FHIT	3	0.0246086	0.0357899	0.417821	0.0273947	0.0376804	0.0336139	0.0179755	0.0447344	0.0204463	0.0266605	0.0223636	0.0356826	0.0303271	0.0354012	0.0240391	0.0215597	0.0204767	0.0281362	0.0274075	0.0362897	0.0305526	0.0281165	0.026806	0.0226856	0.0244356	0.031237	0.0245661	0.0259585	0.0244497	0.0316331	0.0247042	0.0239765	0.0203235	0.0274279	0.0289089	0.0322332	0.0283379	0.0307579	0.0249466	0.0301663	0.0236663	0.0469079	0.0213122	0.0427441	0.0305402	0.0241893	0.0262993
FHL1_E229_R	FHL1	X	0.59281	0.656907	0.481022	0.717965	0.759023	0.522101	0.0854309	0.0314159	0.0483762	0.0271668	0.409346	0.0686479	0.358911	0.170086	0.452896	0.055117	0.0313303	0.379239	0.0265019	0.0953949	0.225361	0.297212	0.079619	0.0438631	0.040198	0.384909	0.279477	0.0379839	0.0428044	0.352706	0.0679848	0.184787	0.0380442	0.131941	0.6207	0.57697	0.026125	0.0541618	0.0429612	0.379218	0.0521629	0.491014	0.351375	0.0428608	0.324429	0.0245197	0.0623543
FHL1_P768_F	FHL1	X	0.690679	0.669902	0.553963	0.630895	0.767953	0.489171	0.109419	0.285497	0.0985044	0.16045	0.519089	0.139356	0.407788	0.627205	0.536529	0.092266	0.0684763	0.282722	0.152789	0.172391	0.424318	0.374882	0.0393333	0.0819575	0.207268	0.491869	0.451582	0.0921015	0.0540628	0.459902	0.110797	0.199918	0.0721455	0.0878923	0.537816	0.678906	0.0676294	0.0878461	0.111934	0.389382	0.0528824	0.493813	0.308824	0.0846034	0.652892	0.800841	0.0875658
FLI1_E29_F	FLI1	11	0.730039	0.781882	0.625758	0.737237	0.838714	0.258115	0.429698	0.848069	0.846892	0.796833	0.335234	0.327343	0.158024	0.874679	0.844898	0.68664	0.898672	0.760421	0.622737	0.454001	0.844808	0.627845	0.565025	0.873405	0.693501	0.777231	0.66607	0.884945	0.872752	0.810796	0.877886	0.866539	0.891613	0.832124	0.63666	0.859862	0.719459	0.524099	0.85705	0.476035	0.834612	0.657959	0.829419	0.832501	0.835508	0.926568	0.746134
FLI1_P620_R	FLI1	11	0.500209	0.626833	0.477661	0.615782	0.734231	0.211817	0.208796	0.692608	0.581143	0.818916	0.0469906	0.615562	0.60431	0.784961	0.651834	0.505803	0.446162	0.53938	0.494346	0.423608	0.794284	0.507654	0.357659	0.73296	0.504182	0.438587	0.334186	0.806602	0.733317	0.239898	0.431758	0.721301	0.819864	0.655988	0.476873	0.756119	0.296097	0.285079	0.665896	0.287326	0.688783	0.326991	0.687234	0.678073	0.729241	0.87686	0.678578
FLJ20712_P984_R	FLJ20712	7	0.355642	0.301557	0.659237	0.238202	0.191402	0.522346	0.800064	0.622259	0.628767	0.186132	0.628543	0.60482	0.349625	0.543583	0.538065	0.475855	0.762979	0.651124	0.493202	0.547053	0.713776	0.449317	0.418814	0.602209	0.716712	0.436189	0.427456	0.415168	0.748164	0.610818	0.663738	0.32896	0.542318	0.401253	0.391778	0.489831	0.58927	0.615889	0.35176	0.63723	0.503237	0.319992	0.564568	0.383384	0.558581	0.309803	0.560097
FLT1_E444_F	FLT1	13	0.386692	0.0796713	0.586079	0.661255	0.536504	0.0690581	0.0291462	0.838177	0.0501537	0.0233854	0.0329867	0.61087	0.314057	0.0389606	0.0423152	0.54674	0.0345331	0.583154	0.374395	0.0570397	0.458906	0.558417	0.0206051	0.0341646	0.156969	0.0426593	0.242936	0.579238	0.0275549	0.0436425	0.03294	0.0338051	0.793846	0.0498	0.234213	0.881398	0.0323445	0.0419593	0.0243136	0.308911	0.0385528	0.631962	0.0422868	0.0418366	0.863432	0.0288815	0.551139
FLT1_P302_F	FLT1	13	0.357532	0.555012	0.57673	0.723698	0.739368	0.026179	0.0276148	0.903135	0.0281963	0.0635763	0.0377954	0.613262	0.604738	0.0313249	0.0428552	0.666015	0.0337928	0.596094	0.351637	0.0509725	0.42186	0.608867	0.0624156	0.0451527	0.0305036	0.0493114	0.595838	0.254291	0.0433035	0.0359612	0.0469615	0.0304741	0.817447	0.0361355	0.0430585	0.885114	0.0781656	0.0341793	0.0335544	0.0516718	0.0317272	0.0281806	0.0424188	0.0237518	0.840153	0.0741486	0.570246
FLT1_P615_R	FLT1	13	0.721873	0.772983	0.542047	0.812227	0.824651	0.0558116	0.326886	0.568128	0.0474479	0.611388	0.0592432	0.576599	0.408623	0.0696499	0.062444	0.508942	0.032883	0.642022	0.201292	0.081107	0.716068	0.711682	0.0964408	0.610198	0.0387379	0.0870398	0.627111	0.0320505	0.0334781	0.0484025	0.0626307	0.782344	0.89101	0.0545523	0.474885	0.89952	0.783943	0.0510463	0.806249	0.0786564	0.609803	0.0471883	0.056229	0.0515509	0.904669	0.0414232	0.700071
FLT3_E326_R	FLT3	13	0.759875	0.792288	0.71212	0.814391	0.83367	0.365676	0.0421467	0.871803	0.658537	0.391556	0.41417	0.880787	0.709408	0.0715574	0.80464	0.841378	0.800464	0.722425	0.343953	0.166136	0.0942596	0.756107	0.0636321	0.931116	0.557668	0.710787	0.74228	0.576307	0.871631	0.283939	0.0667161	0.674473	0.957269	0.434586	0.676361	0.921475	0.133394	0.166454	0.910781	0.850144	0.88302	0.698017	0.108697	0.876555	0.909266	0.518779	0.0729994
FLT3_P302_F	FLT3	13	0.543202	0.649117	0.617963	0.752996	0.770663	0.0950553	0.107345	0.284515	0.041442	0.0459154	0.040903	0.668857	0.586252	0.0404489	0.0525905	0.298124	0.0523501	0.573758	0.0557149	0.0761633	0.0509105	0.535716	0.0308708	0.565719	0.358319	0.0524599	0.576568	0.0566545	0.0419601	0.0689243	0.036102	0.0401532	0.933579	0.063694	0.505267	0.887975	0.0391302	0.0606429	0.873989	0.0668326	0.625985	0.0818118	0.0647892	0.0957825	0.860317	0.0431374	0.0486379
FLT4_E206_F	FLT4	5	0.13737	0.138921	0.141341	0.132517	0.151491	0.164743	0.101684	0.199164	0.18396	0.159986	0.132279	0.165642	0.18796	0.172992	0.186049	0.160678	0.1843	0.174946	0.130365	0.146789	0.147593	0.173941	0.0897207	0.214822	0.140487	0.149925	0.163354	0.2254	0.13766	0.139381	0.194525	0.279004	0.178303	0.158068	0.12887	0.208318	0.169202	0.126267	0.259655	0.150839	0.164433	0.192156	0.174906	0.201582	0.147206	0.215835	0.198118
FLT4_P180_R	FLT4	5	0.648584	0.7393	0.632965	0.767187	0.798912	0.575196	0.0823711	0.877408	0.786569	0.885119	0.481657	0.631108	0.670854	0.823992	0.761725	0.677075	0.699157	0.59357	0.595921	0.112605	0.643668	0.646546	0.507637	0.854101	0.684765	0.731373	0.574556	0.893284	0.785911	0.15796	0.651551	0.570664	0.871576	0.755863	0.600685	0.830578	0.0734775	0.317723	0.80084	0.17322	0.790398	0.651154	0.7251	0.787584	0.687192	0.900981	0.796128
FMR1_P484_R	FMR1	X	0.494213	0.495546	0.554908	0.478462	0.547519	0.460205	0.210377	0.305907	0.287567	0.269976	0.50363	0.22293	0.26711	0.223372	0.526641	0.157562	0.136767	0.205303	0.285809	0.197019	0.25289	0.331994	0.965253	0.285741	0.251567	0.400843	0.29821	0.152269	0.254524	0.449433	0.297795	0.365688	0.308494	0.173908	0.428832	0.304925	0.297757	0.231224	0.216116	0.492163	0.143875	0.538195	0.435287	0.215849	0.180205	0.255359	0.302653
FMR1_P62_R	FMR1	X	0.583445	0.52215	0.404889	0.594959	0.688774	0.640473	0.0199952	0.0186316	0.0420784	0.0178141	0.631869	0.0298454	0.020393	0.271774	0.612587	0.0213594	0.0239884	0.0225105	0.0358279	0.0324964	0.367391	0.0223395	0.0251717	0.0216482	0.0247386	0.600091	0.0188113	0.0194952	0.0318508	0.53388	0.0207082	0.288568	0.0184904	0.0238524	0.512505	0.0295799	0.0192035	0.0215599	0.0201001	0.559018	0.0226528	0.796987	0.545836	0.0239356	0.0351183	0.0191069	0.0308996
FN1_E469_F	FN1	2	0.657176	0.635146	0.498502	0.723784	0.794564	0.103494	0.0219268	0.332634	0.0649905	0.0353928	0.045551	0.0447588	0.444408	0.0374237	0.0416802	0.0623875	0.0346059	0.253972	0.307339	0.0408152	0.0966525	0.540404	0.0201604	0.0295907	0.0212502	0.0328044	0.378114	0.0302943	0.0248609	0.0501655	0.0291171	0.364393	0.650558	0.0515252	0.0444667	0.0282351	0.057035	0.0311605	0.016933	0.0590905	0.0411879	0.0511581	0.0530967	0.0489859	0.0361229	0.0243948	0.0276646
FN1_P229_R	FN1	2	0.596418	0.797055	0.162472	0.420946	0.796647	0.144734	0.179903	0.191246	0.186052	0.225204	0.132953	0.161097	0.621236	0.16964	0.173227	0.140631	0.117069	0.180468	0.202087	0.106563	0.171689	0.768527	0.0939359	0.176519	0.198353	0.0801693	0.578186	0.132882	0.124866	0.110875	0.14317	0.166937	0.240784	0.131164	0.12042	0.168475	0.177862	0.153791	0.176959	0.130914	0.0863983	0.198699	0.163371	0.174013	0.126068	0.139901	0.168402
FOLR1_E368_R	FOLR1	11	0.891882	0.936902	0.926426	0.836897	0.92563	0.876688	0.91778	0.938792	0.934876	0.862506	0.924499	0.911994	0.938949	0.891722	0.941946	0.911499	0.943164	0.912991	0.911786	0.914893	0.941762	0.841376	0.847503	0.926751	0.92553	0.930422	0.938419	0.814629	0.932622	0.926598	0.889873	0.941527	0.938815	0.924686	0.891532	0.93207	0.920839	0.928668	0.888827	0.922839	0.914006	0.863409	0.90934	0.933437	0.913558	0.942808	0.92891
FOSL2_E384_R	FOSL2	2	0.906489	0.904359	0.93394	0.940483	0.940729	0.948761	0.955018	0.900964	0.936962	0.93553	0.928923	0.925828	0.934761	0.941788	0.921215	0.931521	0.89229	0.949074	0.945491	0.921869	0.919712	0.927462	0.84743	0.872328	0.926859	0.858182	0.945157	0.885476	0.947819	0.913813	0.929511	0.91004	0.927305	0.867358	0.906636	0.822051	0.941376	0.930968	0.926249	0.917532	0.896161	0.939379	0.911165	0.94067	0.891876	0.908938	0.920105
FRK_P258_F	FRK	6	0.579529	0.370244	0.600596	0.430513	0.248497	0.605418	0.662858	0.345238	0.426034	0.183803	0.461659	0.600192	0.60235	0.312786	0.428872	0.517584	0.303169	0.414911	0.627406	0.525171	0.256296	0.258119	0.208475	0.255984	0.530011	0.348547	0.533026	0.253008	0.311842	0.48452	0.476354	0.296945	0.292009	0.51628	0.580292	0.323814	0.367881	0.372021	0.354837	0.628571	0.318733	0.443021	0.442441	0.548953	0.337105	0.201667	0.408415
FRK_P36_F	FRK	6	0.41248	0.348585	0.51757	0.295372	0.189515	0.488899	0.725864	0.195073	0.377956	0.113762	0.336162	0.489544	0.500057	0.213853	0.329122	0.380757	0.25198	0.335656	0.528708	0.388753	0.162	0.241269	0.139492	0.185501	0.38816	0.231425	0.406585	0.177949	0.169364	0.343447	0.436955	0.187031	0.153719	0.433469	0.492418	0.222896	0.339303	0.336622	0.2673	0.593776	0.25497	0.357563	0.342958	0.394814	0.220549	0.115871	0.354574
FRZB_E186_R	FRZB	2	0.752995	0.809047	0.760079	0.817467	0.858084	0.825218	0.150981	0.891695	0.285328	0.903725	0.212801	0.792033	0.750811	0.611507	0.22593	0.500899	0.831834	0.442026	0.725852	0.797555	0.857632	0.833295	0.0945501	0.921727	0.111532	0.853701	0.770725	0.939256	0.925957	0.278361	0.787929	0.89634	0.840345	0.275966	0.780329	0.233174	0.851824	0.766125	0.810749	0.6214	0.794537	0.160114	0.571947	0.849375	0.513303	0.450017	0.764291
FRZB_P406_F	FRZB	2	0.557564	0.604492	0.586653	0.126189	0.0507504	0.51186	0.0538091	0.326763	0.0741667	0.14619	0.0527871	0.147567	0.219943	0.0784386	0.0755755	0.103461	0.619578	0.0712078	0.166386	0.517861	0.712613	0.636128	0.0672522	0.791888	0.040053	0.657381	0.170249	0.376789	0.827547	0.0840651	0.557397	0.742631	0.427542	0.0596915	0.456423	0.106317	0.643494	0.487519	0.656617	0.27245	0.261993	0.0656773	0.291752	0.118411	0.111435	0.0572052	0.36252
FVT1_P225_F	FVT1	18	0.0507693	0.0605448	0.0689795	0.0753342	0.0817141	0.0864045	0.0552129	0.0781595	0.0972062	0.0767896	0.0753258	0.0842797	0.0842587	0.12449	0.0761248	0.0737092	0.0927618	0.0660345	0.0675101	0.107194	0.115026	0.0735827	0.694594	0.0763749	0.0604734	0.0726683	0.062183	0.0982627	0.108568	0.10321	0.0565796	0.0477547	0.0713619	0.0787064	0.0627711	0.100426	0.0810569	0.0841156	0.0518808	0.0712044	0.0599269	0.0839529	0.0569506	0.0975459	0.0818673	0.139502	0.0729057
FYN_P352_R	FYN	6	0.0846883	0.0687048	0.318574	0.456357	0.070632	0.0649114	0.039114	0.811419	0.0412465	0.0459759	0.0544801	0.197035	0.0617786	0.0621296	0.0711951	0.0635002	0.0550711	0.306898	0.0552676	0.0852484	0.0583028	0.0680614	0.285078	0.0555713	0.043598	0.0497015	0.0523234	0.0655058	0.0624905	0.063904	0.0567277	0.0512054	0.0663425	0.0664239	0.057512	0.0796646	0.06363	0.0618215	0.0732578	0.0416977	0.0704895	0.0572894	0.0612824	0.0587791	0.0841415	0.0581853	0.0699652
FZD7_E296_F	FZD7	2	0.642769	0.713681	0.718681	0.469652	0.586568	0.111001	0.0314389	0.0411309	0.041551	0.0356916	0.0279431	0.0434458	0.695144	0.0416689	0.0445668	0.0309649	0.0341578	0.68454	0.0451259	0.0497104	0.0348219	0.624521	0.037547	0.0395642	0.0298907	0.0456605	0.427982	0.0370458	0.0327971	0.0485233	0.0651187	0.0283733	0.0444786	0.0370729	0.0363321	0.0596921	0.0347584	0.0401481	0.0306281	0.0302492	0.029264	0.0393087	0.0433482	0.0348315	0.0376997	0.0350917	0.0401332
FZD9_E458_F	FZD9	7	0.615121	0.674513	0.667947	0.755816	0.764043	0.602322	0.316495	0.872634	0.792721	0.899974	0.753888	0.743307	0.756778	0.545573	0.247468	0.701373	0.888161	0.686293	0.520067	0.682069	0.832848	0.765946	0.604225	0.890274	0.448809	0.742494	0.532733	0.482497	0.31315	0.779922	0.897569	0.88743	0.828502	0.559531	0.621232	0.849653	0.74144	0.719736	0.0543165	0.346686	0.862327	0.316069	0.569368	0.682333	0.817305	0.0904797	0.344518
FZD9_P15_R	FZD9	7	0.0566539	0.048168	0.0366829	0.0608288	0.0429426	0.0455952	0.023931	0.0321877	0.034784	0.0402419	0.0332556	0.0626397	0.0547407	0.0602349	0.0522527	0.044813	0.0355625	0.121922	0.0453622	0.0752514	0.0679418	0.0648255	0.0273443	0.0480416	0.0417881	0.046307	0.0303534	0.0421873	0.0403702	0.049615	0.0232393	0.0332117	0.0305891	0.0516046	0.0432247	0.0656706	0.049035	0.0594543	0.0303292	0.0262776	0.0436854	0.0607014	0.0324596	0.0542048	0.0744041	0.0313591	0.051762
FZD9_P175_F	FZD9	7	0.413824	0.464591	0.185624	0.393921	0.182799	0.246529	0.220294	0.669411	0.170737	0.281376	0.19076	0.136865	0.53269	0.165259	0.126475	0.195175	0.449159	0.685033	0.28039	0.310653	0.524439	0.621069	0.0641821	0.329205	0.139507	0.204584	0.227678	0.0734728	0.221628	0.188446	0.0823072	0.159999	0.14215	0.145474	0.14423	0.630624	0.262383	0.279551	0.119658	0.14523	0.128425	0.116407	0.279046	0.145866	0.822597	0.0813381	0.178196
G6PD_E190_F	G6PD	X	0.620408	0.602926	0.28104	0.666809	0.607447	0.710221	0.10963	0.093312	0.152475	0.0581856	0.622483	0.10731	0.134068	0.332663	0.692145	0.0692836	0.0667264	0.0995106	0.104153	0.16181	0.467824	0.109818	0.0442423	0.0943022	0.084736	0.663537	0.0740144	0.0570755	0.0798743	0.661869	0.0630232	0.319634	0.0397551	0.0855142	0.592811	0.11081	0.115351	0.175826	0.0473291	0.602499	0.086879	0.846664	0.629387	0.139928	0.0920297	0.0509274	0.0853243
G6PD_P1065_R	G6PD	X	0.69588	0.722626	0.442223	0.683458	0.668397	0.776262	0.216428	0.0784889	0.162501	0.0911862	0.64972	0.154489	0.182716	0.444032	0.730623	0.12044	0.108448	0.142429	0.151883	0.128401	0.505266	0.0844639	0.0736751	0.0449278	0.153807	0.709178	0.0768298	0.0685034	0.0586235	0.674824	0.100292	0.431247	0.0515138	0.123011	0.625319	0.0818087	0.113624	0.131858	0.0851516	0.677002	0.0584721	0.751827	0.678884	0.136981	0.100309	0.0767935	0.0854651
G6PD_P196_F	G6PD	X	0.62015	0.537988	0.27172	0.562906	0.557465	0.611422	0.017769	0.0315145	0.0256155	0.0174518	0.502159	0.0455169	0.0488013	0.254098	0.587637	0.0284397	0.0232194	0.0265214	0.0434974	0.0488542	0.325061	0.0527471	0.0269245	0.0202199	0.0251863	0.606595	0.0268062	0.0249867	0.0328911	0.553266	0.0290222	0.262452	0.0185102	0.0371002	0.454228	0.0518725	0.0337687	0.049092	0.0303694	0.532742	0.0318267	0.789389	0.540281	0.0280283	0.0375021	0.021041	0.0335094
G6PD_P597_F	G6PD	X	0.730854	0.664706	0.522852	0.633324	0.596617	0.682591	0.145161	0.188377	0.191086	0.198535	0.561693	0.242111	0.268143	0.481155	0.718896	0.172798	0.229654	0.216198	0.253975	0.226947	0.461265	0.231687	0.146471	0.211136	0.188446	0.703786	0.30075	0.177521	0.185747	0.651244	0.140572	0.500364	0.147352	0.211721	0.579774	0.187456	0.343506	0.233248	0.189518	0.695694	0.220653	0.745017	0.642709	0.160966	0.222702	0.234827	0.231542
GABRA5_E44_R	GABRA5	15	0.741317	0.66873	0.719297	0.612833	0.653443	0.683969	0.757798	0.759224	0.734055	0.684065	0.679146	0.618361	0.703215	0.705809	0.720617	0.756782	0.746614	0.692813	0.698003	0.702813	0.612127	0.686606	0.553744	0.702009	0.702459	0.70457	0.750778	0.72174	0.679249	0.688701	0.483503	0.654729	0.654538	0.737082	0.699185	0.694011	0.69283	0.743207	0.697442	0.758608	0.678393	0.707311	0.704672	0.717048	0.676795	0.710952	0.705287
GABRA5_P1016_F	GABRA5	15	0.729088	0.848517	0.77902	0.508507	0.686332	0.778455	0.874604	0.687564	0.805921	0.278812	0.809147	0.753741	0.576598	0.895627	0.706052	0.906514	0.90467	0.750225	0.850762	0.876798	0.882835	0.798749	0.705056	0.579436	0.910238	0.917954	0.831182	0.4523	0.918336	0.900515	0.599346	0.726271	0.904818	0.773101	0.763045	0.779984	0.912761	0.885425	0.735604	0.782966	0.734753	0.733603	0.768334	0.718185	0.880314	0.928753	0.591625
GABRA5_P862_R	GABRA5	15	0.871149	0.828619	0.839023	0.776296	0.872388	0.776627	0.898995	0.863735	0.763672	0.651181	0.874844	0.736969	0.647242	0.642659	0.734848	0.763641	0.712492	0.752513	0.902931	0.828602	0.784049	0.827384	0.640019	0.709687	0.879653	0.821642	0.785756	0.516581	0.920038	0.715033	0.552601	0.909445	0.626011	0.792745	0.687576	0.757209	0.855817	0.813793	0.837524	0.852859	0.807024	0.712545	0.675521	0.652881	0.835039	0.681576	0.87892
GABRB3_E42_F	GABRB3	15	0.467194	0.522188	0.396248	0.487912	0.642845	0.478123	0.116336	0.784782	0.602247	0.755089	0.39118	0.431091	0.389366	0.612373	0.59189	0.391662	0.662874	0.448301	0.421516	0.411298	0.445277	0.536316	0.453532	0.67733	0.332935	0.561738	0.451638	0.695544	0.716684	0.45239	0.665634	0.351171	0.713083	0.5856	0.382437	0.665193	0.550055	0.430747	0.56382	0.312962	0.571429	0.597563	0.509433	0.422534	0.616057	0.758379	0.534581
GABRB3_P92_F	GABRB3	15	0.743228	0.760799	0.671508	0.632343	0.840743	0.780338	0.381999	0.905826	0.77101	0.886143	0.679916	0.686377	0.653935	0.818391	0.804732	0.483876	0.679099	0.67406	0.612744	0.544353	0.702747	0.720613	0.646453	0.757548	0.656202	0.763622	0.627173	0.845266	0.857004	0.671614	0.791578	0.285251	0.858527	0.804085	0.630236	0.838725	0.663397	0.574475	0.768006	0.542446	0.77773	0.809344	0.700547	0.655509	0.804092	0.896924	0.748598
GABRG3_E123_R	GABRG3	15	0.944905	0.919075	0.833838	0.555245	0.921399	0.79008	0.944861	0.917212	0.938118	0.424326	0.838284	0.789783	0.74661	0.888207	0.855191	0.905473	0.607282	0.830618	0.947129	0.89832	0.889585	0.889425	0.662991	0.823562	0.940865	0.937915	0.823457	0.731773	0.774602	0.912223	0.666423	0.94155	0.82517	0.886401	0.895653	0.903811	0.920439	0.904743	0.902249	0.875899	0.769714	0.587184	0.903885	0.895347	0.883974	0.94952	0.923049
GABRG3_P75_F	GABRG3	15	0.624138	0.721182	0.741654	0.406428	0.716018	0.42208	0.775553	0.679825	0.743587	0.637007	0.721151	0.551776	0.537773	0.326494	0.748753	0.619832	0.42185	0.583411	0.766171	0.66436	0.652617	0.727699	0.41162	0.667809	0.770182	0.779245	0.542486	0.71159	0.69319	0.711711	0.34833	0.739382	0.28615	0.561256	0.610152	0.750485	0.732781	0.674525	0.73791	0.617461	0.373441	0.342083	0.706925	0.503941	0.705342	0.347601	0.738172
GADD45A_P737_R	GADD45A	1	0.147917	0.337422	0.175065	0.463971	0.516996	0.39264	0.0898734	0.147099	0.147144	0.0622402	0.176159	0.194742	0.316162	0.106682	0.109191	0.144128	0.121771	0.182725	0.282943	0.159935	0.205808	0.250643	0.0708597	0.0938803	0.107166	0.132185	0.12507	0.11976	0.0936617	0.123701	0.114775	0.32052	0.0939909	0.160986	0.311578	0.125059	0.206875	0.18759	0.318218	0.114867	0.119572	0.218449	0.147987	0.108219	0.091843	0.0965345	0.1647
GALR1_E52_F	GALR1	18	0.403159	0.548905	0.402057	0.566683	0.665222	0.32176	0.0402742	0.631994	0.439262	0.782414	0.0717113	0.289411	0.452941	0.597672	0.608491	0.290548	0.0728708	0.479928	0.343284	0.0912442	0.0697527	0.383732	0.314324	0.610838	0.299925	0.352658	0.464209	0.494531	0.295526	0.0732419	0.569522	0.347826	0.3959	0.418222	0.344911	0.551935	0.0885267	0.0669776	0.729943	0.352989	0.390146	0.629848	0.448778	0.443049	0.486597	0.718614	0.537786
GALR1_P80_F	GALR1	18	0.245599	0.254366	0.173485	0.175057	0.417635	0.161128	0.0361891	0.221719	0.0924621	0.60098	0.0662312	0.209558	0.225229	0.230145	0.200819	0.101903	0.0504481	0.212602	0.15212	0.086037	0.0791765	0.186169	0.141396	0.171557	0.154908	0.182974	0.220885	0.305076	0.0796334	0.0624918	0.0425705	0.127981	0.2093	0.146463	0.113067	0.339383	0.0513695	0.057744	0.319378	0.132719	0.0764355	0.231605	0.211713	0.102129	0.291319	0.255353	0.325933
GAS1_E22_F	GAS1	9	0.0230162	0.0252238	0.33033	0.0307535	0.026391	0.0243415	0.0207405	0.0179679	0.0243046	0.0304987	0.0265183	0.0361622	0.0259713	0.0352677	0.0332044	0.0261409	0.0232621	0.0515947	0.0374784	0.0389408	0.0494711	0.172001	0.0244955	0.0284259	0.0292304	0.0305181	0.030623	0.03659	0.0222706	0.0318387	0.0241392	0.0190562	0.0270902	0.032336	0.0268213	0.36469	0.0297644	0.0461279	0.0206168	0.0179766	0.0236583	0.029866	0.0222315	0.0400123	0.0278058	0.0247435	0.0276544
GAS1_P754_R	GAS1	9	0.0271962	0.0322355	0.515853	0.0383191	0.0367957	0.0468062	0.0224465	0.0226919	0.0210217	0.0307224	0.03165	0.0585976	0.0304331	0.0396884	0.0388643	0.0385434	0.0349003	0.0311263	0.0215279	0.0513526	0.035015	0.0512016	0.0243173	0.0296857	0.0218151	0.0341221	0.0222164	0.0366042	0.0279433	0.0369798	0.0328097	0.0230845	0.0291879	0.0454611	0.0299844	0.497089	0.0221589	0.0414282	0.0252279	0.0346421	0.0261941	0.0382812	0.0320744	0.028848	0.0389367	0.0277729	0.0382687
GAS7_E148_F	GAS7	17	0.697881	0.767173	0.719581	0.81919	0.871247	0.689298	0.357803	0.923409	0.696702	0.918488	0.0679793	0.45905	0.726655	0.792537	0.820341	0.641611	0.744298	0.777805	0.623406	0.336684	0.687079	0.702209	0.432537	0.835337	0.654827	0.729241	0.695929	0.762012	0.893284	0.641526	0.744015	0.735961	0.890253	0.705719	0.65098	0.807515	0.0540157	0.0452811	0.921055	0.6446	0.786665	0.801358	0.692823	0.705592	0.848023	0.9003	0.789854
GAS7_P622_R	GAS7	17	0.865244	0.897128	0.827765	0.911306	0.924969	0.885107	0.687166	0.953406	0.308633	0.768934	0.236694	0.67107	0.809586	0.769883	0.91467	0.84021	0.81829	0.900608	0.86274	0.623181	0.716015	0.868371	0.779392	0.91251	0.845663	0.261751	0.848359	0.938349	0.941423	0.400731	0.907873	0.884548	0.913378	0.857365	0.842593	0.908323	0.214087	0.491391	0.944063	0.844077	0.907516	0.885214	0.86424	0.860783	0.926185	0.958415	0.90203
GATA6_P21_R	GATA6	18	0.0455548	0.052883	0.042285	0.0526837	0.0609489	0.0612249	0.0598825	0.0623796	0.0836423	0.0769158	0.0753528	0.0815707	0.0605857	0.0932649	0.052732	0.0775616	0.0778201	0.0537514	0.0588391	0.096327	0.092484	0.050593	0.033366	0.0618816	0.0464644	0.0573019	0.0456585	0.0646624	0.0740986	0.0857263	0.0520723	0.0389853	0.0458858	0.0584299	0.0460507	0.074896	0.0885406	0.0640158	0.0386658	0.0599207	0.0571449	0.0644454	0.0544463	0.0495595	0.0670781	0.0919764	0.0547152
GATA6_P726_F	GATA6	18	0.0254228	0.0439804	0.038522	0.0412568	0.0326598	0.0501165	0.0434252	0.124726	0.0744048	0.0688279	0.0836639	0.0522232	0.0976541	0.0941313	0.0399626	0.0642404	0.0817811	0.0617322	0.0198878	0.0836101	0.0630891	0.0308244	0.0578319	0.0664756	0.0417805	0.045497	0.0765033	0.0564022	0.0444213	0.0631893	0.114311	0.0427264	0.0607476	0.0650769	0.0681218	0.0321781	0.0579121	0.0712182	0.0199578	0.148331	0.0428517	0.0364395	0.0928282	0.0349562	0.0610126	0.0324334	0.0570083
GDF10_E39_F	GDF10	10	0.528069	0.49431	0.331599	0.562092	0.674571	0.214988	0.138934	0.566573	0.185152	0.786606	0.183913	0.36718	0.477762	0.291945	0.453416	0.185053	0.182776	0.395525	0.470734	0.274849	0.309881	0.458462	0.241365	0.168358	0.13744	0.161802	0.364031	0.392708	0.197104	0.191949	0.157827	0.661123	0.757589	0.169246	0.424161	0.452301	0.165337	0.222857	0.525108	0.264839	0.505665	0.337093	0.147909	0.427663	0.639431	0.243967	0.214524
GDF10_P95_R	GDF10	10	0.571283	0.693221	0.622097	0.59844	0.811125	0.253431	0.189365	0.626891	0.201645	0.835927	0.144517	0.634373	0.6394	0.267214	0.224628	0.146054	0.152544	0.659105	0.643412	0.284965	0.328327	0.650106	0.0963894	0.163385	0.229918	0.114719	0.548216	0.498296	0.148758	0.214494	0.14226	0.798807	0.861027	0.201858	0.535231	0.61734	0.163081	0.177359	0.503742	0.29933	0.659622	0.550835	0.140579	0.754962	0.731686	0.34107	0.269651
GFAP_P1214_F	GFAP	17	0.76451	0.695549	0.855316	0.820975	0.842956	0.746917	0.904817	0.83167	0.866422	0.867969	0.878593	0.813549	0.854249	0.846651	0.880825	0.852704	0.853982	0.857684	0.867062	0.871297	0.8764	0.857724	0.758533	0.882598	0.882991	0.859838	0.847585	0.831679	0.839929	0.874321	0.850021	0.850318	0.849836	0.836059	0.769069	0.774013	0.873263	0.891851	0.833376	0.853876	0.819305	0.771402	0.839546	0.830139	0.68528	0.831525	0.861186
GFAP_P56_R	GFAP	17	0.844343	0.636775	0.814887	0.471589	0.788239	0.711214	0.870534	0.657136	0.80754	0.233588	0.719466	0.502354	0.621941	0.694569	0.775134	0.708288	0.782081	0.614427	0.579284	0.761469	0.579613	0.605745	0.581394	0.82564	0.76844	0.812235	0.609304	0.451454	0.574251	0.787801	0.544056	0.738413	0.51832	0.785564	0.548185	0.315718	0.714115	0.74344	0.68228	0.53297	0.64677	0.435293	0.739921	0.560608	0.617956	0.755814	0.592986
GFI1_E136_F	GFI1	1	0.520093	0.425179	0.750345	0.0407239	0.0470079	0.10363	0.0895784	0.0386088	0.0734057	0.0440058	0.0977752	0.0760838	0.0831893	0.0536449	0.0687242	0.0859967	0.0887114	0.122479	0.164575	0.101823	0.0451925	0.710462	0.0382175	0.0697419	0.0609256	0.087768	0.48206	0.080108	0.0582194	0.067013	0.0288643	0.0454875	0.064336	0.0908565	0.0606619	0.0699409	0.0788568	0.0588957	0.0844033	0.0696903	0.0475439	0.0589394	0.0628749	0.0487234	0.0552845	0.0457748	0.0801204
GFI1_P208_R	GFI1	1	0.577482	0.356212	0.785068	0.0972372	0.0979856	0.147291	0.305827	0.0704914	0.175163	0.122255	0.172802	0.277147	0.642566	0.137557	0.126805	0.211417	0.149134	0.313886	0.193747	0.182079	0.121687	0.763683	0.0821326	0.0684343	0.178599	0.194258	0.593973	0.102989	0.0915713	0.162376	0.145705	0.0797537	0.0936359	0.245275	0.149964	0.230186	0.214876	0.257208	0.119405	0.293042	0.131061	0.217795	0.160038	0.107971	0.11083	0.107511	0.156432
GFI1_P45_R	GFI1	1	0.176999	0.0531404	0.3278	0.0557825	0.0456519	0.041858	0.050387	0.0563653	0.0320593	0.0837378	0.0545787	0.0715051	0.103343	0.0849598	0.0612769	0.0589292	0.0600716	0.0904448	0.066447	0.0856517	0.0673808	0.242731	0.064497	0.0480318	0.0447009	0.0842628	0.141803	0.0702129	0.048437	0.0662916	0.0275106	0.0466808	0.046291	0.0582105	0.0507013	0.0762281	0.0643966	0.0546103	0.0419321	0.0444499	0.0517631	0.0536155	0.0565558	0.050878	0.0624866	0.065608	0.0615562
GJB2_E43_F	GJB2	13	0.0643067	0.0382045	0.0496487	0.0782588	0.0584774	0.0744286	0.0429935	0.0276536	0.125731	0.0436527	0.045922	0.0508601	0.0367942	0.0450398	0.0612068	0.0521915	0.0458205	0.0584283	0.0435224	0.0695989	0.0497079	0.0437937	0.0268573	0.0362621	0.0267758	0.0505589	0.0502296	0.0458828	0.0483094	0.0543507	0.0990387	0.0469491	0.0381072	0.0529838	0.0467474	0.0508159	0.0464162	0.0455452	0.0292095	0.0527104	0.042057	0.0453159	0.0441481	0.063268	0.0554226	0.0662131	0.0489817
GJB2_P791_R	GJB2	13	0.492819	0.391553	0.263014	0.544883	0.457882	0.209104	0.0816854	0.0512172	0.0860174	0.0619624	0.0867576	0.123116	0.398151	0.0965277	0.0691481	0.0687151	0.0481123	0.388456	0.0433739	0.0981301	0.531261	0.515461	0.0553458	0.155789	0.0474907	0.153339	0.245154	0.111019	0.1186	0.0691997	0.0397567	0.285052	0.0960452	0.0762199	0.0973109	0.0621347	0.066657	0.0850845	0.111186	0.0597687	0.0558049	0.0603442	0.0851059	0.15515	0.0831098	0.0667746	0.0790369
GJB2_P931_R	GJB2	13	0.748263	0.561538	0.704286	0.679443	0.762568	0.78636	0.487434	0.222912	0.158284	0.208038	0.213024	0.559757	0.748584	0.26083	0.380588	0.468678	0.14901	0.720493	0.349162	0.399487	0.843267	0.752784	0.11114	0.505788	0.236974	0.772392	0.696765	0.175884	0.132785	0.232809	0.160071	0.625661	0.80797	0.531441	0.653089	0.61327	0.294129	0.27672	0.555911	0.290414	0.240707	0.469389	0.201779	0.278678	0.332368	0.139147	0.189924
GLA_E98_R	GLA	X	0.375722	0.34674	0.294507	0.393311	0.325387	0.4551	0.024108	0.0276152	0.0318666	0.0210967	0.388598	0.0367432	0.0237746	0.144613	0.409644	0.0294105	0.0230278	0.0311231	0.0387531	0.0451217	0.202221	0.0362613	0.0495742	0.0261085	0.0257877	0.390698	0.030262	0.0288407	0.0246992	0.377538	0.0267758	0.187654	0.021094	0.0444195	0.330014	0.0400577	0.0385105	0.0311215	0.0254128	0.372364	0.0263254	0.59691	0.281588	0.0286285	0.0408845	0.0226468	0.0319518
GLA_P112_F	GLA	X	0.750691	0.787364	0.755966	0.780449	0.781023	0.801078	0.059835	0.0494777	0.0516366	0.0979157	0.829618	0.0395077	0.043773	0.483544	0.806373	0.0659939	0.0258488	0.0353347	0.178327	0.0376568	0.59179	0.0483633	0.0363482	0.0243558	0.0441703	0.820402	0.0370869	0.0313679	0.032465	0.753093	0.0319884	0.515836	0.0311794	0.0542196	0.750496	0.0383689	0.0722655	0.0731008	0.0350252	0.806402	0.0244656	0.904168	0.670994	0.0433611	0.0368768	0.0448882	0.0328945
GLA_P343_R	GLA	X	0.703848	0.689408	0.612696	0.685786	0.677212	0.725296	0.0908444	0.168009	0.228706	0.174467	0.729324	0.102042	0.0581618	0.29216	0.726472	0.111936	0.0467724	0.0633763	0.31251	0.0623832	0.469991	0.0475385	0.0523904	0.0571516	0.0416764	0.675095	0.0741316	0.0706257	0.0777663	0.689646	0.0664356	0.380696	0.0748307	0.0975576	0.622785	0.0507654	0.374615	0.0500382	0.0360585	0.670027	0.0278707	0.821436	0.575473	0.0589677	0.0722044	0.097868	0.0644445
GLI2_E90_F	GLI2	2	0.946117	0.939226	0.932663	0.923157	0.934646	0.928564	0.948875	0.583955	0.762084	0.361581	0.800568	0.785401	0.942275	0.875734	0.804636	0.779766	0.943818	0.835568	0.903271	0.934781	0.956588	0.91104	0.921278	0.723318	0.925489	0.713104	0.88784	0.890996	0.878076	0.706633	0.727121	0.960288	0.735456	0.825447	0.881262	0.906743	0.752306	0.918187	0.555253	0.786272	0.939988	0.735471	0.762895	0.835511	0.503973	0.288413	0.854854
GLI2_P295_F	GLI2	2	0.821807	0.669992	0.811126	0.798238	0.755189	0.803829	0.856473	0.787287	0.798065	0.341623	0.747779	0.726927	0.803712	0.760454	0.681797	0.711406	0.870745	0.58212	0.775693	0.832604	0.824713	0.699874	0.646297	0.859819	0.832884	0.684661	0.692824	0.864476	0.796044	0.674744	0.755402	0.852822	0.886455	0.78388	0.753579	0.780469	0.768473	0.824121	0.508032	0.764903	0.804249	0.730773	0.779485	0.73891	0.740756	0.672153	0.869647
GLI3_E148_R	GLI3	7	0.892937	0.883942	0.905696	0.889999	0.864994	0.891938	0.921376	0.857609	0.927138	0.938326	0.93426	0.641015	0.79782	0.908314	0.877977	0.847823	0.940742	0.898375	0.909697	0.892953	0.878281	0.874078	0.768353	0.936619	0.919427	0.915704	0.930998	0.923013	0.924148	0.91951	0.818568	0.916629	0.940348	0.90613	0.870462	0.928913	0.905799	0.915338	0.944462	0.890537	0.939962	0.878359	0.876979	0.927123	0.914509	0.930041	0.898503
GLI3_P453_R	GLI3	7	0.335208	0.389071	0.409574	0.331005	0.356239	0.136695	0.21206	0.624213	0.0913206	0.102682	0.147606	0.303773	0.423283	0.147682	0.464707	0.29565	0.0995943	0.435276	0.235436	0.147448	0.161763	0.273634	0.0738656	0.50857	0.394679	0.122249	0.365352	0.273227	0.385492	0.272357	0.15884	0.0760939	0.475243	0.520724	0.388174	0.540994	0.199918	0.123157	0.731891	0.157291	0.284116	0.395165	0.285825	0.177431	0.22551	0.150916	0.246634
GML_E144_F	GML	8	0.939273	0.308942	0.921745	0.912265	0.368074	0.927477	0.939666	0.919445	0.819484	0.866066	0.856134	0.825639	0.843335	0.457673	0.867688	0.88226	0.493373	0.844987	0.925481	0.403761	0.491504	0.901955	0.872827	0.915425	0.896425	0.871062	0.454047	0.927409	0.903857	0.462922	0.29447	0.926943	0.362825	0.872276	0.870554	0.840213	0.873515	0.857176	0.902991	0.489158	0.853364	0.808187	0.900094	0.52496	0.521739	0.89609	0.873304
GML_P281_R	GML	8	0.943145	0.85666	0.788085	0.913636	0.796126	0.631208	0.944034	0.8417	0.754838	0.446437	0.818071	0.681132	0.718183	0.595861	0.794097	0.902447	0.740449	0.870188	0.915439	0.774086	0.618868	0.762764	0.543309	0.900771	0.880606	0.835578	0.77199	0.452479	0.954882	0.611591	0.478318	0.96002	0.293896	0.886993	0.71118	0.876894	0.658401	0.830427	0.677074	0.574713	0.652226	0.700446	0.6809	0.659147	0.83032	0.249843	0.531322
GNAS_E58_F	GNAS	20	0.788241	0.758354	0.798801	0.746778	0.881273	0.849535	0.770929	0.900397	0.855451	0.835941	0.797188	0.707888	0.725622	0.898735	0.726569	0.775473	0.639638	0.825017	0.668505	0.839842	0.802978	0.783318	0.784884	0.864936	0.854206	0.82184	0.76874	0.928673	0.858112	0.829089	0.924555	0.894759	0.888805	0.853531	0.812204	0.842452	0.720068	0.770871	0.902775	0.802174	0.897318	0.743793	0.632484	0.836548	0.922365	0.909849	0.44872
GNAS_P86_F	GNAS	20	0.731502	0.828188	0.740604	0.812035	0.795387	0.666631	0.666304	0.652103	0.809452	0.887497	0.671024	0.49063	0.767449	0.775698	0.645905	0.76436	0.485026	0.77116	0.747614	0.769257	0.606306	0.752014	0.439059	0.789798	0.740356	0.584722	0.727854	0.794061	0.381307	0.834698	0.863793	0.727754	0.839205	0.628198	0.728349	0.869678	0.43037	0.633596	0.869812	0.703071	0.762986	0.843461	0.558921	0.694904	0.885743	0.719133	0.480709
GNG7_E310_R	GNG7	19	0.965647	0.970041	0.969519	0.971794	0.962324	0.976319	0.975349	0.972523	0.949221	0.975312	0.966249	0.964813	0.972999	0.971206	0.955512	0.970075	0.967324	0.974019	0.968823	0.96983	0.971818	0.966852	0.950021	0.966889	0.965402	0.968107	0.969064	0.971059	0.971013	0.968425	0.963439	0.974859	0.96406	0.969438	0.965846	0.968102	0.971579	0.969932	0.959342	0.967196	0.969335	0.953311	0.969385	0.970077	0.9692	0.972834	0.958065
GNG7_P903_F	GNG7	19	0.846679	0.772144	0.722079	0.788175	0.839572	0.692015	0.89644	0.692654	0.628948	0.46192	0.704933	0.670608	0.793059	0.68965	0.665322	0.760144	0.645445	0.832782	0.886912	0.847758	0.809223	0.857982	0.497777	0.709864	0.731354	0.83109	0.851113	0.384965	0.575611	0.70215	0.757634	0.776707	0.660646	0.684956	0.787191	0.855171	0.67964	0.827421	0.641607	0.776057	0.751139	0.503205	0.597773	0.588589	0.602755	0.646511	0.67181
GNMT_E126_F	GNMT	6	0.0302496	0.0331287	0.174159	0.0402542	0.0340437	0.0472774	0.0263293	0.0257898	0.039822	0.0332234	0.0479579	0.0555086	0.037712	0.0524698	0.0506357	0.0454972	0.0420179	0.035762	0.0272276	0.0562889	0.0416714	0.0562198	0.0256878	0.0343132	0.027922	0.0365022	0.035887	0.0366755	0.0426896	0.0412314	0.0552617	0.0302729	0.0251459	0.0422146	0.053274	0.035633	0.0507732	0.0460658	0.0336704	0.0454348	0.0407253	0.0403565	0.0441193	0.0378764	0.0517531	0.0387415	0.0389499
GNMT_P197_F	GNMT	6	0.105518	0.0993631	0.132514	0.114957	0.0981343	0.170933	0.116934	0.10852	0.141137	0.107411	0.136966	0.16971	0.140149	0.11445	0.123323	0.134925	0.133184	0.113485	0.132905	0.155598	0.133729	0.0857109	0.0600497	0.0861578	0.0863147	0.0963062	0.104456	0.110559	0.0946613	0.11258	0.136725	0.0782508	0.0804127	0.117517	0.128158	0.0804744	0.119351	0.134866	0.0753899	0.143403	0.082397	0.137149	0.120095	0.121568	0.107536	0.0908166	0.109835
GP1BB_E23_F	GP1BB	22	0.0956096	0.0939452	0.0892361	0.0836872	0.0970531	0.0592996	0.219431	0.0502862	0.143184	0.103135	0.145308	0.284427	0.126849	0.116768	0.116964	0.194405	0.0706299	0.131953	0.108204	0.160653	0.0884052	0.495294	0.0439128	0.0850617	0.145614	0.13162	0.0733325	0.0883403	0.0979879	0.174531	0.17745	0.06006	0.0724475	0.194434	0.136292	0.163344	0.126291	0.204806	0.150734	0.172819	0.125159	0.228463	0.117646	0.103703	0.118151	0.145799	0.166249
GP1BB_P278_R	GP1BB	22	0.151539	0.342533	0.216917	0.433409	0.133463	0.123457	0.273011	0.105559	0.204128	0.146763	0.232574	0.394453	0.136635	0.132675	0.172481	0.320055	0.147339	0.166137	0.124171	0.209314	0.155393	0.596694	0.106478	0.111751	0.250321	0.182388	0.180837	0.125653	0.135932	0.233426	0.198932	0.129658	0.088543	0.291218	0.186223	0.379452	0.240943	0.234631	0.192691	0.238193	0.175268	0.232553	0.166722	0.152651	0.363317	0.175007	0.192034
GPATC3_P410_R	GPATC3	1	0.776784	0.884627	0.828251	0.891084	0.899999	0.921144	0.661415	0.358843	0.70851	0.931534	0.515058	0.765103	0.754934	0.848254	0.837669	0.741848	0.813266	0.857367	0.819752	0.796624	0.884634	0.884837	0.850048	0.920531	0.851408	0.877502	0.849298	0.296352	0.879922	0.779558	0.509353	0.903848	0.587247	0.467601	0.844891	0.922319	0.582224	0.737825	0.289971	0.679928	0.86411	0.882078	0.631855	0.844168	0.857276	0.95304	0.386051
GPC3_E72_F	GPC3	X	0.640069	0.501769	0.508729	0.645892	0.590014	0.712143	0.0910326	0.0794543	0.0507098	0.0737258	0.699587	0.696001	0.0934054	0.345744	0.625339	0.370008	0.0744253	0.572514	0.14761	0.100442	0.409861	0.590354	0.165783	0.137507	0.0706501	0.681259	0.0702762	0.0873788	0.0699235	0.611974	0.0813859	0.328967	0.0589494	0.0872068	0.586382	0.125567	0.0791457	0.0741235	0.0698794	0.664589	0.0894985	0.763827	0.629593	0.0967715	0.787641	0.0570833	0.084662
GPC3_P235_R	GPC3	X	0.589095	0.573485	0.331799	0.511879	0.49497	0.636756	0.0625135	0.0820878	0.060741	0.0433519	0.618592	0.655403	0.099939	0.25559	0.556107	0.108983	0.0542897	0.491572	0.0760017	0.0913534	0.3443	0.463178	0.0362938	0.0923403	0.04146	0.576896	0.0510009	0.0513165	0.0503627	0.589661	0.121823	0.278355	0.0444314	0.0583672	0.540913	0.188876	0.0889655	0.0607286	0.0548367	0.589997	0.0541411	0.67585	0.507605	0.0785113	0.67632	0.0422013	0.0677796
GPR116_E328_R	GPR116	6	0.877755	0.835658	0.948375	0.947563	0.882446	0.86004	0.96489	0.95598	0.948176	0.901765	0.940509	0.915865	0.940352	0.949549	0.934592	0.951391	0.940108	0.8743	0.95031	0.944707	0.938517	0.94517	0.900756	0.941196	0.955043	0.949705	0.933621	0.950869	0.953612	0.9512	0.958545	0.909383	0.959682	0.949214	0.862401	0.864069	0.952253	0.952381	0.877878	0.930944	0.907217	0.885612	0.945028	0.961662	0.830351	0.947221	0.94743
GPR116_P850_F	GPR116	6	0.936497	0.925395	0.904428	0.900409	0.902589	0.834811	0.953411	0.931519	0.921751	0.927933	0.913834	0.800243	0.798513	0.905333	0.871125	0.912569	0.931037	0.803559	0.935238	0.923258	0.913237	0.912413	0.897649	0.923196	0.912972	0.927073	0.890207	0.933903	0.922244	0.868018	0.879457	0.936498	0.936375	0.898518	0.841765	0.918634	0.914555	0.925633	0.920183	0.911703	0.81062	0.895984	0.911436	0.876615	0.753246	0.842655	0.856413
GPX1_E46_R	GPX1	3	0.0172612	0.0228185	0.0175689	0.0209584	0.0240585	0.024489	0.0145728	0.0339028	0.0314741	0.0147778	0.0148238	0.0275791	0.0357025	0.021499	0.0191281	0.0230524	0.0159739	0.0176744	0.0172894	0.0232395	0.0188513	0.0200706	0.0338717	0.0210035	0.0206186	0.0168558	0.0186374	0.0168709	0.0175739	0.0212174	0.025175	0.0157601	0.0183769	0.0212614	0.0203074	0.0211476	0.0239968	0.0172132	0.0177112	0.027347	0.0165821	0.0250104	0.0170321	0.0216502	0.0197109	0.0211614	0.0210433
GPX1_P194_F	GPX1	3	0.0641092	0.090329	0.082701	0.0743256	0.0550437	0.108795	0.0939611	0.0579044	0.0428789	0.066705	0.0650478	0.0909721	0.076582	0.0643927	0.0818477	0.0547397	0.0531843	0.0560726	0.107104	0.0723743	0.0574099	0.0525098	0.0278836	0.0396367	0.0733141	0.0609073	0.0919139	0.0484988	0.0497555	0.0612523	0.0469767	0.0477841	0.0438973	0.0564139	0.0769093	0.0762229	0.0829372	0.0658842	0.0430652	0.0502585	0.05071	0.0875423	0.0575356	0.108563	0.0657339	0.0555513	0.0579673
GPX3_E178_F	GPX3	5	0.0820132	0.213587	0.229056	0.228659	0.193454	0.125184	0.100758	0.292392	0.106987	0.100051	0.117523	0.147002	0.186101	0.157197	0.100331	0.273043	0.108825	0.108077	0.219866	0.138405	0.123508	0.232863	0.0742346	0.100814	0.109098	0.0948003	0.164147	0.126077	0.139639	0.158615	0.147446	0.322402	0.0872431	0.115471	0.106876	0.103899	0.131963	0.126506	0.187191	0.129503	0.106957	0.110708	0.138233	0.0985646	0.11929	0.117652	0.130464
GRB10_E85_R	GRB10	7	0.0622679	0.0535025	0.0560302	0.0697583	0.0641956	0.0801953	0.053216	0.0587287	0.0564174	0.06123	0.0548733	0.0703884	0.060219	0.0766112	0.0654864	0.0608326	0.0573004	0.0603574	0.0429903	0.0719334	0.0597842	0.0661792	0.044276	0.0390536	0.0474382	0.0606291	0.0554193	0.0768438	0.0587049	0.0599754	0.0673275	0.0474357	0.0586033	0.0567203	0.0431055	0.0625803	0.0463768	0.0604938	0.0333222	0.0505943	0.0501591	0.0534668	0.0660408	0.0575787	0.0605947	0.0503404	0.0669078
GRB10_P260_F	GRB10	7	0.023839	0.0298999	0.0317475	0.0450414	0.0309894	0.0610055	0.0212132	0.0414783	0.0321165	0.0325491	0.0291532	0.0381659	0.0476952	0.0543826	0.0352371	0.0305318	0.0300268	0.0298256	0.0359804	0.0388591	0.035733	0.0442379	0.0225849	0.0245635	0.0258268	0.034976	0.0275827	0.0424552	0.0322381	0.0357133	0.0230795	0.0309502	0.0261425	0.0261375	0.0333847	0.0326577	0.0419868	0.0417869	0.0188023	0.0236446	0.0314357	0.0330456	0.0323711	0.0227927	0.0417375	0.0276777	0.0344774
GRB10_P496_R	GRB10	7	0.0895921	0.152327	0.323316	0.15433	0.0694404	0.238609	0.19742	0.124709	0.16889	0.127033	0.183598	0.199002	0.304171	0.136807	0.104259	0.348193	0.100393	0.318014	0.195415	0.172361	0.246665	0.627595	0.0840832	0.1155	0.166053	0.145337	0.16148	0.144087	0.103261	0.155372	0.208711	0.164304	0.0810418	0.186897	0.184176	0.142333	0.203965	0.207852	0.411375	0.286578	0.134394	0.192651	0.183729	0.15233	0.124312	0.0590518	0.129409
GRB7_E71_R	GRB7	17	0.0557942	0.258659	0.212834	0.204953	0.0569952	0.408919	0.13082	0.189482	0.200286	0.0631267	0.219708	0.179446	0.21544	0.174641	0.163125	0.193673	0.122691	0.228943	0.196519	0.2424	0.0837257	0.09786	0.139169	0.110807	0.198795	0.155324	0.147735	0.145334	0.107097	0.129453	0.232729	0.196426	0.102085	0.22172	0.30885	0.147245	0.163944	0.200314	0.0621465	0.364687	0.140101	0.134341	0.262042	0.17677	0.151032	0.0996119	0.177277
GRB7_P160_R	GRB7	17	0.145089	0.245015	0.272404	0.214886	0.104806	0.316308	0.244305	0.130537	0.160613	0.0946519	0.251247	0.238521	0.230507	0.182036	0.185217	0.244973	0.130298	0.263316	0.249411	0.250733	0.100448	0.133007	0.108662	0.092056	0.231334	0.144752	0.202373	0.173337	0.102707	0.159543	0.232003	0.191449	0.136766	0.275923	0.307912	0.135264	0.165491	0.182727	0.120602	0.389464	0.182196	0.232594	0.290079	0.300115	0.164144	0.087166	0.219151
GRPR_P200_R	GRPR	X	0.729675	0.821412	0.826517	0.632107	0.563022	0.558979	0.788843	0.338942	0.809173	0.314358	0.526974	0.646866	0.551056	0.661184	0.687696	0.684602	0.364142	0.717429	0.603234	0.682063	0.751734	0.631426	0.674054	0.810095	0.442385	0.786039	0.525485	0.220823	0.817501	0.61019	0.814294	0.786705	0.816424	0.415725	0.661218	0.195141	0.509494	0.628458	0.604216	0.669019	0.489908	0.619583	0.611031	0.494117	0.780799	0.12342	0.770278
GSTM1_P266_F	GSTM1	1	0.591815	0.720397	0.33956	0.733274	0.518436	0.629407	0.25457	0.857741	0.840014	0.807757	0.658118	0.395456	0.553125	0.790436	0.826333	0.553036	0.873864	0.551943	0.577504	0.468407	0.764051	0.693631	0.695567	0.853545	0.595228	0.751809	0.737986	0.867392	0.83631	0.612981	0.827403	0.75842	0.801138	0.611496	0.664014	0.55895	0.525003	0.602542	0.402232	0.712374	0.820573	0.706869	0.745503	0.527992	0.358264	0.633892	0.807891
GSTM1_P363_F	GSTM1	1	0.870737	0.906896	0.803771	0.92336	0.820931	0.89192	0.63058	0.935904	0.913027	0.948393	0.877915	0.767381	0.718326	0.906466	0.924094	0.868926	0.929285	0.878043	0.868036	0.760326	0.911138	0.900732	0.854517	0.932014	0.796406	0.910128	0.903422	0.935607	0.933598	0.853397	0.93526	0.934168	0.933567	0.78604	0.876887	0.768036	0.849946	0.862993	0.771501	0.904002	0.930285	0.911213	0.908454	0.874362	0.711054	0.858685	0.911136
GSTM2_E153_F	GSTM2	1	0.323508	0.646393	0.384546	0.71446	0.732851	0.44589	0.0530482	0.779323	0.626579	0.770884	0.435645	0.196838	0.451173	0.673044	0.706343	0.474715	0.546353	0.573785	0.582968	0.483797	0.54477	0.62876	0.674775	0.816314	0.550857	0.556457	0.503977	0.765796	0.710696	0.623649	0.476045	0.756386	0.767867	0.689002	0.435504	0.567166	0.680585	0.425565	0.084555	0.605742	0.6278	0.461387	0.35677	0.763258	0.423088	0.615429	0.584477
GSTM2_P109_R	GSTM2	1	0.0594745	0.380999	0.490925	0.590447	0.745289	0.266513	0.0807149	0.801304	0.377568	0.625614	0.314632	0.119861	0.614478	0.425195	0.6543	0.369065	0.26887	0.530394	0.535648	0.421607	0.628837	0.574598	0.0930467	0.58538	0.539185	0.546453	0.194357	0.823914	0.565849	0.73075	0.129989	0.731356	0.776179	0.484414	0.441745	0.080378	0.703662	0.412507	0.295902	0.62488	0.410412	0.21174	0.230026	0.767336	0.106847	0.072411	0.210107
GSTM2_P453_R	GSTM2	1	0.513224	0.620288	0.63645	0.771698	0.57591	0.676393	0.405982	0.867804	0.748897	0.836651	0.699274	0.530692	0.700517	0.778769	0.785901	0.597156	0.792121	0.674857	0.543489	0.622315	0.721342	0.590742	0.583459	0.819362	0.592947	0.58874	0.621841	0.788308	0.81446	0.705086	0.821601	0.795834	0.772773	0.739483	0.652225	0.555398	0.711412	0.59094	0.66466	0.740484	0.693543	0.685597	0.595792	0.65999	0.591578	0.831072	0.734256
GSTP1_E322_R	GSTP1	11	0.0268215	0.0307404	0.139777	0.0531331	0.0328327	0.107181	0.0303547	0.797617	0.0505246	0.0522616	0.0405971	0.395973	0.0266378	0.0895524	0.0417731	0.0600737	0.0503005	0.0350042	0.0341882	0.0597086	0.898645	0.706067	0.0267503	0.0456637	0.0265725	0.0669173	0.0744845	0.0681918	0.0654673	0.0502973	0.122339	0.0597935	0.0437405	0.365737	0.041964	0.0300556	0.0528085	0.0616052	0.0319204	0.0404301	0.0378083	0.037419	0.0554401	0.0515318	0.0375159	0.0289325	0.25858
GSTP1_P74_F	GSTP1	11	0.0690081	0.0689183	0.0916692	0.0660744	0.0733919	0.089648	0.0628242	0.42266	0.0770076	0.0590855	0.0638576	0.303928	0.0749045	0.074481	0.071781	0.0729619	0.0700886	0.0701234	0.0911756	0.0887898	0.876505	0.659253	0.0507584	0.0695325	0.0555053	0.0773063	0.0597101	0.0778987	0.0685059	0.0750457	0.0591693	0.0576719	0.0523681	0.0755702	0.0552147	0.0772886	0.0594122	0.0746128	0.079845	0.0783983	0.0509857	0.0788416	0.0514915	0.0612854	0.0654248	0.0456377	0.0713265
GSTP1_seq_38_S153_R	GSTP1	11	0.032572	0.0389	0.0304016	0.0423509	0.0514888	0.0404776	0.039157	0.349966	0.027028	0.0323583	0.0421615	0.16945	0.0484157	0.0473233	0.0521503	0.0408485	0.0337015	0.041195	0.0252697	0.0589311	0.622514	0.361124	0.0324126	0.046872	0.0364012	0.0462559	0.0343635	0.0471717	0.0379309	0.0588813	0.0318288	0.0426962	0.0344262	0.0632981	0.0470063	0.0507226	0.0363958	0.0372369	0.0390093	0.0302243	0.0389227	0.0455389	0.0355147	0.0375112	0.0535495	0.0327631	0.052685
GUCY2D_E419_R	GUCY2D	17	0.28806	0.602654	0.122689	0.21604	0.746907	0.228846	0.42142	0.651569	0.505891	0.784332	0.119121	0.096541	0.163587	0.475491	0.465386	0.245985	0.625377	0.63747	0.433295	0.0858353	0.594653	0.243611	0.111768	0.562447	0.441124	0.551914	0.130939	0.146772	0.76374	0.05831	0.0557582	0.324659	0.688272	0.586634	0.373391	0.723411	0.526426	0.0565818	0.802634	0.0583757	0.146194	0.455704	0.204164	0.465477	0.693077	0.0820564	0.205476
GUCY2D_P48_R	GUCY2D	17	0.122988	0.15842	0.106993	0.14997	0.198946	0.198109	0.227704	0.157603	0.219713	0.129589	0.154431	0.172954	0.200909	0.203372	0.113903	0.164538	0.125228	0.214785	0.126266	0.13634	0.234349	0.209301	0.0949397	0.137736	0.182258	0.10872	0.14834	0.118302	0.137879	0.147577	0.145625	0.16112	0.103765	0.224411	0.131789	0.119168	0.214095	0.160587	0.29342	0.129171	0.214857	0.14844	0.123402	0.129352	0.351757	0.239093	0.128497
GUCY2F_P255_F	GUCY2F	X	0.624964	0.460758	0.6237	0.640028	0.692253	0.48853	0.836311	0.795621	0.670687	0.884484	0.539187	0.577819	0.607495	0.369311	0.509557	0.583964	0.308731	0.56944	0.808936	0.639448	0.693023	0.775991	0.304134	0.251167	0.761535	0.714974	0.657894	0.215229	0.684979	0.461052	0.740768	0.797354	0.829803	0.488469	0.448625	0.386593	0.79902	0.656549	0.650737	0.581102	0.445697	0.385214	0.484163	0.665175	0.336004	0.1637	0.721565
H19_P1411_R	H19	11	0.717244	0.737308	0.745777	0.770406	0.640804	0.860665	0.826063	0.746247	0.775249	0.731963	0.660634	0.611299	0.725233	0.737526	0.548768	0.876734	0.837864	0.736442	0.760346	0.794867	0.790099	0.803486	0.493814	0.619335	0.763975	0.71595	0.697711	0.320106	0.901716	0.760319	0.736834	0.665514	0.551567	0.778772	0.747003	0.65325	0.694485	0.7399	0.703337	0.786889	0.818294	0.704267	0.736046	0.757656	0.7186	0.725493	0.827359
H19_P541_F	H19	11	0.171937	0.200476	0.438914	0.177338	0.152269	0.469629	0.720113	0.219544	0.217923	0.15411	0.155692	0.393957	0.14434	0.603024	0.163857	0.275302	0.227978	0.189397	0.673105	0.236938	0.190707	0.156774	0.130113	0.154518	0.135905	0.164015	0.134659	0.15659	0.457996	0.184256	0.142558	0.163842	0.117538	0.190918	0.161706	0.157541	0.516052	0.170984	0.157686	0.230617	0.184947	0.412108	0.128207	0.176225	0.166661	0.114172	0.481017
HBEGF_P32_R	HBEGF	5	0.0332649	0.0316961	0.0201491	0.0326301	0.0367366	0.0354788	0.0273694	0.021537	0.0304047	0.0308535	0.0381999	0.057495	0.0240085	0.0440466	0.0421049	0.0384213	0.0306396	0.0373128	0.0245322	0.0538421	0.0449071	0.0413177	0.0363855	0.0369849	0.02145	0.0346919	0.0282078	0.0313287	0.0339538	0.0372499	0.0255586	0.0281681	0.028114	0.0403938	0.0311556	0.0404024	0.0488805	0.0365067	0.026194	0.0414444	0.0287406	0.0537525	0.0307274	0.031374	0.0419605	0.0353949	0.0382276
HBII-13_E48_F	HBII-13	15	0.829943	0.679854	0.879192	0.614329	0.874096	0.67099	0.885728	0.813781	0.78786	0.478499	0.721333	0.86258	0.736757	0.620598	0.736062	0.846722	0.809617	0.697581	0.863458	0.831615	0.854643	0.713022	0.709385	0.872895	0.860113	0.803173	0.760081	0.539429	0.470092	0.750276	0.66284	0.814311	0.858267	0.828118	0.747405	0.588846	0.784398	0.824677	0.540185	0.814185	0.702577	0.658656	0.754896	0.77181	0.586717	0.788258	0.799836
HBII-13_P991_R	HBII-13	15	0.861457	0.758519	0.724586	0.626375	0.781111	0.69599	0.892041	0.807083	0.835109	0.830138	0.805264	0.84297	0.6515	0.668199	0.882625	0.846231	0.751347	0.7182	0.817397	0.824621	0.699152	0.673206	0.751124	0.829088	0.865877	0.841318	0.758218	0.581582	0.80442	0.767407	0.863128	0.852604	0.826828	0.835215	0.753921	0.657292	0.823609	0.828871	0.812267	0.818338	0.712552	0.76251	0.844988	0.68933	0.781578	0.688782	0.898134
HBII-52_E142_F	HBII-52	15	0.571425	0.207177	0.331082	0.0535625	0.311577	0.287666	0.498032	0.0730381	0.363958	0.172887	0.439143	0.292218	0.251567	0.0825722	0.356186	0.392766	0.438687	0.301787	0.458447	0.467533	0.218769	0.322458	0.226767	0.596758	0.612694	0.439439	0.36753	0.188441	0.255081	0.382176	0.191997	0.414588	0.328334	0.558152	0.337363	0.299772	0.346851	0.387042	0.358823	0.323951	0.306858	0.251499	0.268008	0.24668	0.376287	0.0970892	0.390944
HBII-52_P563_F	HBII-52	15	0.69311	0.808917	0.812535	0.746598	0.781848	0.725158	0.84523	0.793627	0.85439	0.779519	0.810859	0.73728	0.669685	0.780558	0.777837	0.788091	0.775543	0.758356	0.778054	0.766315	0.677119	0.771098	0.733389	0.828058	0.869923	0.823276	0.680438	0.795022	0.815764	0.799733	0.682249	0.817398	0.799046	0.823772	0.8042	0.816244	0.838441	0.83474	0.825517	0.778239	0.791633	0.582216	0.68435	0.818979	0.794437	0.851482	0.627577
HBII-52_P659_F	HBII-52	15	0.885926	0.853036	0.840606	0.823821	0.836054	0.858367	0.913284	0.920387	0.88355	0.820357	0.839426	0.792336	0.859497	0.86491	0.890261	0.900294	0.816587	0.860785	0.866943	0.85548	0.75468	0.846074	0.879111	0.883095	0.891706	0.856307	0.884998	0.798617	0.837966	0.842826	0.820509	0.912384	0.853556	0.88422	0.837032	0.861909	0.837464	0.877569	0.896383	0.905698	0.833841	0.866161	0.784595	0.805045	0.854257	0.858119	0.84144
HCK_P46_R	HCK	20	0.26596	0.533899	0.243699	0.444572	0.544818	0.0515802	0.0670502	0.552033	0.0527417	0.0517475	0.0415842	0.0686763	0.238375	0.202533	0.0976006	0.0498692	0.393984	0.52613	0.299152	0.0681535	0.604799	0.189705	0.0631188	0.212988	0.551913	0.0367154	0.0993977	0.149603	0.110019	0.0665972	0.0333397	0.47309	0.659546	0.203551	0.28995	0.61475	0.025112	0.0479451	0.291694	0.0504103	0.160986	0.090814	0.171468	0.0908981	0.630554	0.0554624	0.0361178
HCK_P858_F	HCK	20	0.624799	0.801895	0.745022	0.889937	0.849182	0.772469	0.749988	0.894962	0.863334	0.64958	0.517929	0.833096	0.664761	0.94926	0.22891	0.805332	0.785236	0.83994	0.579603	0.601615	0.937666	0.815844	0.438759	0.746924	0.863138	0.818298	0.618376	0.740727	0.917315	0.834514	0.222478	0.869026	0.947001	0.723395	0.669921	0.918169	0.22575	0.331764	0.84483	0.608709	0.877758	0.578389	0.850091	0.832646	0.657147	0.847668	0.317741
HDAC1_P414_R	HDAC1	1	0.14397	0.13065	0.143493	0.112294	0.083096	0.0824063	0.445283	0.0907156	0.149223	0.0780229	0.157473	0.303905	0.16942	0.074744	0.151536	0.2508	0.102399	0.176027	0.332681	0.138923	0.105792	0.125756	0.0628404	0.105423	0.252405	0.148035	0.141508	0.0951935	0.0907036	0.159062	0.166778	0.0740917	0.0799784	0.234301	0.224638	0.132511	0.169876	0.140565	0.15639	0.189221	0.118297	0.213391	0.122516	0.117163	0.116257	0.0929103	0.144045
HDAC11_P556_F	HDAC11	3	0.0492442	0.0536544	0.0477088	0.0494517	0.0504403	0.051212	0.0469889	0.0450008	0.0359594	0.0439322	0.0428821	0.0663807	0.049868	0.0565009	0.0586721	0.0482448	0.0463391	0.0520404	0.0401728	0.0724231	0.0544854	0.0579562	0.041783	0.0442746	0.0460894	0.0548091	0.0415889	0.0467744	0.0482389	0.0564989	0.0379984	0.0459621	0.0453014	0.0538802	0.0538725	0.0628416	0.0505343	0.0566183	0.0472706	0.048438	0.0469092	0.0518871	0.0515395	0.0514524	0.0606117	0.0445352	0.0537835
HDAC5_E298_F	HDAC5	17	0.35513	0.317112	0.419865	0.394258	0.336717	0.335134	0.295275	0.342016	0.288152	0.309258	0.350591	0.295894	0.298083	0.3691	0.245528	0.274549	0.279554	0.269021	0.309472	0.354037	0.352805	0.373298	0.185063	0.281178	0.247793	0.263408	0.33082	0.292808	0.30083	0.359657	0.24737	0.322481	0.206452	0.279092	0.26624	0.330865	0.377145	0.337824	0.312817	0.302325	0.268555	0.283108	0.301885	0.335106	0.302682	0.397087	0.261413
HDAC6_E102_F	HDAC6	X	0.46073	0.696282	0.539917	0.547307	0.642527	0.671466	0.182676	0.171273	0.290099	0.326053	0.663569	0.137898	0.0896687	0.27423	0.658263	0.196796	0.0738201	0.0916324	0.46035	0.0966372	0.303073	0.0668575	0.0516597	0.0815284	0.0959768	0.582955	0.125927	0.141501	0.0950227	0.63675	0.146936	0.287943	0.117495	0.18022	0.564938	0.0795115	0.436481	0.103149	0.0512603	0.658921	0.0455034	0.665837	0.539856	0.0832382	0.169285	0.135731	0.104056
HDAC6_P153_F	HDAC6	X	0.471997	0.610438	0.578353	0.597931	0.614472	0.625118	0.0376827	0.0704906	0.0637671	0.0545705	0.710099	0.0560673	0.0723281	0.289633	0.591367	0.0435199	0.0524553	0.0463721	0.0828871	0.0654748	0.393438	0.0568224	0.0478049	0.0715368	0.0496081	0.641121	0.0563736	0.0527819	0.0526838	0.585604	0.0728532	0.357327	0.0499448	0.0693511	0.560955	0.0503305	0.0816219	0.060902	0.0477119	0.601464	0.0526998	0.803736	0.418357	0.0728866	0.0437287	0.0409991	0.0638106
HDAC7A_P344_F	HDAC7A	12	0.878189	0.870757	0.919417	0.876342	0.848892	0.810698	0.927393	0.938979	0.923275	0.914017	0.930438	0.872095	0.934653	0.914467	0.909518	0.923654	0.926279	0.92557	0.853387	0.916535	0.936111	0.907414	0.855236	0.920415	0.917188	0.905965	0.920392	0.889683	0.929764	0.900436	0.904495	0.931227	0.877106	0.90769	0.794232	0.912346	0.899258	0.914923	0.918002	0.921637	0.907664	0.830309	0.899107	0.918576	0.903605	0.934617	0.929142
HDAC9_E38_F	HDAC9	7	0.393172	0.585761	0.598967	0.625965	0.744368	0.525052	0.238843	0.676826	0.626292	0.171185	0.286045	0.314764	0.139356	0.77266	0.260344	0.203302	0.814274	0.436679	0.292715	0.607908	0.793492	0.659399	0.413729	0.78814	0.4423	0.503181	0.564146	0.855038	0.60713	0.772514	0.122614	0.760596	0.704097	0.564476	0.602393	0.663987	0.725262	0.663875	0.301877	0.14633	0.6372	0.329204	0.501027	0.668325	0.687272	0.113597	0.236087
HDAC9_P137_R	HDAC9	7	0.406216	0.611853	0.661232	0.707207	0.328967	0.446022	0.24856	0.685606	0.585995	0.41255	0.392602	0.181292	0.126182	0.508098	0.279602	0.306668	0.75351	0.459445	0.361347	0.597025	0.829559	0.710566	0.527003	0.633078	0.366181	0.584738	0.593267	0.326975	0.14173	0.599384	0.161606	0.819093	0.775154	0.507522	0.413155	0.261627	0.407963	0.633053	0.286593	0.496347	0.608229	0.235114	0.623468	0.722728	0.58034	0.653506	0.442727
HFE_E273_R	HFE	6	0.0269723	0.0283241	0.0340775	0.024007	0.0296982	0.0425446	0.0309178	0.0346965	0.0641977	0.0288217	0.0385236	0.0435637	0.0362954	0.0423929	0.0386209	0.0324123	0.0390045	0.0314081	0.0367513	0.0359419	0.040028	0.0261964	0.111281	0.041784	0.0335157	0.033015	0.0320801	0.0394371	0.0263568	0.0420789	0.0324186	0.0309873	0.0375666	0.0369075	0.0364254	0.0312218	0.0385892	0.035395	0.0262706	0.0389721	0.0327123	0.0466579	0.038029	0.0352743	0.0438349	0.0509882	0.0411396
HGF_E102_R	HGF	7	0.551575	0.599403	0.67668	0.234975	0.775526	0.189607	0.0929527	0.222414	0.154009	0.0524423	0.133996	0.080464	0.157818	0.323608	0.133294	0.143748	0.0960755	0.557351	0.269346	0.265893	0.260641	0.558782	0.120751	0.652023	0.181564	0.150868	0.136862	0.0777937	0.0810503	0.164777	0.217727	0.871468	0.492636	0.174098	0.349149	0.412701	0.103454	0.118721	0.665275	0.182555	0.231979	0.0438503	0.176474	0.206099	0.328007	0.162667	0.129013
HGF_P1293_R	HGF	7	0.859927	0.643209	0.658054	0.546197	0.658404	0.82414	0.940526	0.354721	0.648614	0.674287	0.734146	0.706247	0.776579	0.856023	0.832279	0.838363	0.927191	0.780707	0.92979	0.853937	0.803947	0.767303	0.432864	0.934931	0.718672	0.829696	0.909887	0.316737	0.825277	0.605661	0.731523	0.947434	0.249424	0.860227	0.775091	0.549782	0.910143	0.83869	0.94624	0.755441	0.558022	0.526582	0.732408	0.715526	0.454491	0.870552	0.774865
HHIP_E94_F	HHIP	4	0.697758	0.804858	0.726481	0.803028	0.83409	0.128952	0.0846004	0.752454	0.154769	0.171658	0.524447	0.594223	0.735648	0.202974	0.122969	0.488902	0.11033	0.688574	0.119866	0.127611	0.111859	0.706464	0.0871479	0.101833	0.0644876	0.0866776	0.734184	0.165927	0.107515	0.131228	0.125638	0.593926	0.661337	0.119523	0.519123	0.858158	0.14571	0.165056	0.889222	0.142737	0.119582	0.086149	0.50336	0.118355	0.839207	0.151067	0.319327
HHIP_P307_R	HHIP	4	0.304861	0.460813	0.439592	0.527119	0.504723	0.295197	0.157478	0.636437	0.126797	0.434411	0.345342	0.281467	0.426199	0.557269	0.0598634	0.22976	0.110845	0.40514	0.380107	0.142666	0.513486	0.502641	0.0527165	0.082428	0.152164	0.30293	0.377837	0.59383	0.0901834	0.0952732	0.12657	0.560635	0.611555	0.447739	0.372776	0.59948	0.0873682	0.255008	0.667176	0.128125	0.0919237	0.159788	0.436303	0.0946508	0.506135	0.739669	0.383309
HHIP_P578_R	HHIP	4	0.359842	0.3072	0.201931	0.163544	0.495127	0.236106	0.244001	0.143737	0.36134	0.363678	0.130133	0.182601	0.14783	0.224056	0.206802	0.0830661	0.095599	0.137942	0.338263	0.154894	0.375086	0.0783891	0.0894283	0.379107	0.185776	0.301105	0.242895	0.0940611	0.271251	0.0820214	0.143639	0.333095	0.468859	0.195669	0.154705	0.106135	0.158887	0.119138	0.135969	0.128242	0.326464	0.228863	0.178673	0.246908	0.2636	0.0607051	0.0928395
HIC-1_seq_48_S103_R	HIC1	17	0.811599	0.894539	0.826534	0.883215	0.861738	0.704484	0.634737	0.937556	0.47092	0.923943	0.312518	0.765871	0.850738	0.83777	0.739605	0.678372	0.27454	0.866756	0.855075	0.382259	0.746006	0.783377	0.439738	0.858256	0.704662	0.833808	0.77466	0.904741	0.163928	0.281077	0.397069	0.747804	0.886005	0.803917	0.809579	0.911999	0.314761	0.472295	0.907814	0.78239	0.646645	0.805219	0.834896	0.81233	0.876645	0.93513	0.296258
HIC1_E151_F	HIC1	17	0.163706	0.229223	0.057636	0.210969	0.231798	0.158644	0.0971212	0.063292	0.0445803	0.0711498	0.0734256	0.0904741	0.339263	0.0798327	0.0654557	0.0613001	0.0687916	0.0746036	0.0734635	0.0898893	0.0935257	0.276595	0.0485915	0.0810942	0.0549263	0.0452209	0.0590445	0.0968585	0.076311	0.0762174	0.0697574	0.0661831	0.0750225	0.0774365	0.0759232	0.0587833	0.0722437	0.0760628	0.0445223	0.0852323	0.0645942	0.0939453	0.0584737	0.0528292	0.0743401	0.0868067	0.0721296
HIC1_P565_R	HIC1	17	0.503743	0.628181	0.447858	0.579352	0.549809	0.0308257	0.0477419	0.769514	0.131076	0.106558	0.0461362	0.15342	0.563876	0.0426987	0.112831	0.20995	0.0647555	0.0316703	0.140856	0.0799948	0.467818	0.531903	0.115802	0.332944	0.0985278	0.0500729	0.159487	0.615663	0.0375338	0.194328	0.0284819	0.0381983	0.0257448	0.139337	0.266803	0.780937	0.0758136	0.0978344	0.0333366	0.0920521	0.464939	0.323772	0.0410813	0.03665	0.497665	0.573995	0.479981
HIC2_P498_F	HIC2	22	0.352382	0.456638	0.32947	0.565947	0.569976	0.345585	0.0591013	0.72937	0.158462	0.64182	0.108057	0.400317	0.343331	0.461825	0.395649	0.271624	0.497088	0.475655	0.211403	0.174817	0.551711	0.407106	0.226893	0.668462	0.321935	0.390853	0.356077	0.417121	0.490779	0.139897	0.0969244	0.454618	0.404561	0.31659	0.322993	0.468518	0.214033	0.144332	0.509779	0.0959363	0.426863	0.487331	0.321215	0.386968	0.509059	0.655247	0.0956701
HIC2_P528_R	HIC2	22	0.163629	0.200024	0.0722764	0.0731564	0.109125	0.0727382	0.031003	0.136333	0.0366595	0.220804	0.0430065	0.113572	0.0904323	0.076429	0.103693	0.0727615	0.0652128	0.105862	0.12114	0.078126	0.138861	0.111715	0.0578745	0.127258	0.0974073	0.192191	0.0604276	0.086762	0.0551413	0.0650731	0.0376593	0.172002	0.0827854	0.0695027	0.0999942	0.142582	0.0598143	0.050306	0.382742	0.066638	0.111047	0.0701849	0.0668465	0.0713794	0.116807	0.233622	0.0530644
HIF1A_P488_F	HIF1A	14	0.0365906	0.0724826	0.0632717	0.0311457	0.057057	0.0415099	0.0244369	0.0391262	0.0889727	0.0362173	0.0620422	0.0633618	0.085188	0.0451867	0.0523025	0.0468847	0.0350242	0.0712303	0.0726465	0.0516684	0.098518	0.117229	0.0392674	0.0506436	0.0435091	0.0446634	0.051351	0.0562244	0.0803968	0.0930515	0.0503661	0.0388487	0.06265	0.0365654	0.0477735	0.0497109	0.071362	0.0508989	0.0557176	0.0439158	0.0423204	0.0468258	0.0829644	0.0423959	0.060896	0.0513882	0.0379059
HLA-DOA_P191_R	HLA-DOA	6	0.594933	0.664056	0.67783	0.332329	0.747143	0.42839	0.663685	0.232625	0.404806	0.573955	0.363829	0.351579	0.426819	0.579212	0.582396	0.750386	0.361041	0.624039	0.545072	0.451572	0.768662	0.549334	0.255185	0.359151	0.499114	0.301107	0.364189	0.255649	0.369714	0.322059	0.407556	0.733217	0.327606	0.431804	0.501883	0.563361	0.362925	0.453951	0.487521	0.3394	0.34818	0.407435	0.323565	0.465615	0.39139	0.274639	0.388896
HLA-DOA_P594_F	HLA-DOA	6	0.790791	0.667139	0.723332	0.688709	0.622076	0.719999	0.760198	0.31842	0.770487	0.262098	0.747651	0.62682	0.617225	0.475931	0.463288	0.670345	0.416013	0.74731	0.619355	0.691087	0.519197	0.723001	0.415865	0.373306	0.649039	0.460546	0.710672	0.631741	0.739187	0.516394	0.594525	0.786198	0.396168	0.680805	0.685247	0.573867	0.753527	0.767222	0.728963	0.54711	0.625777	0.601203	0.732293	0.547712	0.654854	0.829697	0.460734
HLA-DOB_E432_R	HLA-DOB	6	0.735689	0.599917	0.761801	0.715015	0.672585	0.705823	0.767681	0.629286	0.686091	0.692222	0.566432	0.5991	0.724065	0.700012	0.683793	0.683958	0.694765	0.658706	0.75396	0.619502	0.670055	0.675438	0.265738	0.693118	0.642147	0.572737	0.644684	0.666971	0.678183	0.601804	0.459837	0.758191	0.508806	0.706256	0.619209	0.581175	0.713419	0.582053	0.430808	0.681092	0.57124	0.438807	0.468754	0.749035	0.385897	0.738286	0.721382
HLA-DOB_P1114_R	HLA-DOB	6	0.916026	0.884847	0.917195	0.897828	0.869684	0.911346	0.934676	0.904696	0.917549	0.914096	0.902002	0.920329	0.902754	0.90561	0.897594	0.910354	0.903643	0.903281	0.911256	0.92655	0.885224	0.904698	0.818632	0.88459	0.904045	0.901179	0.920533	0.916316	0.906134	0.851878	0.91436	0.914736	0.917247	0.905592	0.874869	0.895437	0.919594	0.92988	0.851547	0.901502	0.872875	0.810011	0.878782	0.920659	0.87842	0.911748	0.917772
HLA-DOB_P357_R	HLA-DOB	6	0.934175	0.873864	0.928575	0.931084	0.887302	0.933001	0.945462	0.864714	0.882114	0.93914	0.876845	0.912452	0.938455	0.928046	0.900418	0.898406	0.910127	0.924678	0.927927	0.893822	0.916238	0.890695	0.692323	0.912667	0.804795	0.901681	0.90881	0.718853	0.878614	0.870249	0.896833	0.927131	0.883685	0.901264	0.863635	0.847852	0.891169	0.886909	0.880997	0.924981	0.917508	0.850757	0.882439	0.933921	0.759175	0.930712	0.900419
HLA-DPA1_E35_R	HLA-DPA1	6	0.37985	0.535833	0.459132	0.310923	0.831586	0.381785	0.860012	0.761847	0.880197	0.958101	0.877579	0.822117	0.422792	0.930496	0.685249	0.880997	0.919715	0.747908	0.811277	0.844447	0.895532	0.883119	0.891413	0.86331	0.684849	0.922486	0.632324	0.549432	0.76251	0.752693	0.679539	0.828541	0.571612	0.897603	0.450985	0.897907	0.909766	0.875983	0.897876	0.722457	0.833063	0.655312	0.639599	0.56668	0.871408	0.500377	0.906977
HLA-DPA1_P205_R	HLA-DPA1	6	0.0594641	0.113059	0.0858664	0.0778287	0.238549	0.0759189	0.298492	0.0847177	0.153443	0.36082	0.180065	0.242427	0.0870583	0.420285	0.116294	0.334262	0.205759	0.159622	0.511038	0.171318	0.186737	0.237204	0.172286	0.289886	0.178631	0.215222	0.224152	0.0962872	0.0798827	0.238847	0.1068	0.178908	0.0670922	0.193971	0.0650884	0.119555	0.234826	0.398194	0.0931938	0.249376	0.170322	0.181612	0.206254	0.125885	0.166274	0.0781322	0.227736
HLA-DPA1_P28_R	HLA-DPA1	6	0.108855	0.32515	0.219304	0.0938556	0.423872	0.332493	0.40916	0.264005	0.301127	0.406411	0.222904	0.222762	0.0961751	0.412981	0.194316	0.342623	0.733779	0.22482	0.622683	0.181803	0.275144	0.48013	0.238463	0.523288	0.197801	0.336282	0.283423	0.156064	0.120205	0.299895	0.132141	0.285847	0.122694	0.436529	0.0758015	0.169063	0.497779	0.504266	0.311241	0.194624	0.276426	0.313735	0.272302	0.105191	0.186845	0.173726	0.187614
HLA-DPB1_E2_R	HLA-DPB1	6	0.133636	0.166878	0.390749	0.125912	0.146342	0.16966	0.277537	0.156962	0.257233	0.215545	0.223052	0.286195	0.125003	0.404032	0.173123	0.629925	0.843951	0.588915	0.315449	0.30268	0.246279	0.680554	0.276139	0.292463	0.473845	0.278535	0.279934	0.174672	0.135841	0.346825	0.170917	0.350525	0.136747	0.284354	0.11397	0.232049	0.747039	0.461231	0.218219	0.211864	0.201512	0.155444	0.232099	0.169941	0.464497	0.21616	0.238498
HLA-DPB1_P540_F	HLA-DPB1	6	0.894979	0.821802	0.940132	0.721979	0.795284	0.72967	0.93102	0.858592	0.90593	0.486863	0.755988	0.847192	0.790202	0.894104	0.902931	0.849722	0.642651	0.900587	0.858159	0.803705	0.817427	0.822158	0.603826	0.57795	0.844351	0.701183	0.843357	0.487252	0.905153	0.760765	0.752072	0.931849	0.847411	0.800249	0.785914	0.586044	0.735723	0.810996	0.853098	0.8466	0.694027	0.728848	0.748593	0.828247	0.601816	0.462496	0.731575
HLA-DQA2_E93_F	HLA-DQA2	6	0.652889	0.403686	0.657818	0.53506	0.544916	0.323651	0.577223	0.380884	0.446812	0.641934	0.528988	0.414946	0.583021	0.251778	0.550186	0.672056	0.330197	0.457632	0.534073	0.647548	0.514301	0.466431	0.490283	0.45847	0.60924	0.682299	0.627436	0.612626	0.630263	0.586087	0.538876	0.725786	0.105328	0.49052	0.430323	0.17073	0.676654	0.630395	0.475161	0.650941	0.413069	0.374947	0.550649	0.5069	0.45995	0.617885	0.327502
HLA-DQA2_P282_R	HLA-DQA2	6	0.77422	0.689361	0.872279	0.757112	0.660342	0.74435	0.796203	0.811285	0.700597	0.858714	0.847212	0.642901	0.73838	0.872702	0.775486	0.820661	0.83803	0.738974	0.692651	0.781573	0.702609	0.83863	0.770672	0.704473	0.684969	0.726333	0.759601	0.907143	0.839698	0.833341	0.506688	0.791865	0.845587	0.856025	0.628706	0.799313	0.788091	0.782346	0.695398	0.791126	0.875942	0.722801	0.589022	0.832715	0.668452	0.762466	0.805568
HLA-DRA_P132_R	HLA-DRA	6	0.0454279	0.0995408	0.133968	0.0555827	0.0614348	0.0625631	0.13093	0.0496065	0.0888514	0.0750102	0.0550033	0.122858	0.0354502	0.0900529	0.0532617	0.135542	0.0921313	0.101118	0.0684527	0.0683689	0.113665	0.617891	0.0441021	0.0922651	0.1043	0.0580592	0.0613747	0.054441	0.0443493	0.0754338	0.0458782	0.0363978	0.0274805	0.0965415	0.0597201	0.0735682	0.151537	0.116721	0.0724371	0.101114	0.0603527	0.175026	0.0576112	0.0697123	0.0801628	0.116947	0.0978706
HLA-DRA_P77_R	HLA-DRA	6	0.105357	0.104905	0.146547	0.103923	0.114791	0.0923745	0.282801	0.12167	0.11193	0.109003	0.16419	0.175362	0.121507	0.118402	0.146539	0.347021	0.111134	0.111371	0.129704	0.123327	0.0917864	0.485627	0.262248	0.145335	0.185691	0.139521	0.113098	0.106663	0.0988379	0.136343	0.0895922	0.105943	0.101752	0.19525	0.119738	0.104501	0.195857	0.167321	0.16915	0.133358	0.115744	0.114666	0.126855	0.0948901	0.135352	0.139514	0.160241
HLA-F_E402_F	HLA-F	6	0.452834	0.0159346	0.471706	0.0177226	0.0190422	0.0262286	0.0194807	0.0171881	0.0167514	0.0156824	0.0180269	0.0268287	0.014357	0.0196302	0.02114	0.0190622	0.0146649	0.0169484	0.606749	0.0255837	0.0223905	0.0182368	0.0202913	0.0231853	0.0169444	0.0206807	0.0150804	0.0157667	0.0172438	0.0212698	0.0166408	0.0171431	0.0145577	0.0201657	0.0190535	0.020021	0.0209344	0.0182897	0.0169	0.0209651	0.0184997	0.0502944	0.0185512	0.0153145	0.022029	0.0150648	0.0202237
HLF_E192_F	HLF	17	0.482863	0.476336	0.575227	0.721741	0.0549967	0.0361913	0.0263004	0.0546823	0.0279385	0.15672	0.0330186	0.0430989	0.267989	0.0477323	0.0388679	0.274666	0.0336441	0.720132	0.0385483	0.104501	0.0301595	0.639195	0.0275941	0.0976842	0.0246586	0.0302613	0.405638	0.0432145	0.0354352	0.0414687	0.0337931	0.0453396	0.0254449	0.0427468	0.036805	0.654469	0.054429	0.0379281	0.0377243	0.041384	0.0376613	0.508256	0.0599892	0.0373978	0.0512627	0.792773	0.0332023
HOXA11_E35_F	HOXA11	7	0.0482614	0.0506581	0.0468294	0.0544188	0.0415338	0.0825225	0.0610362	0.0726325	0.0620338	0.0584826	0.0762304	0.0969637	0.0615822	0.0882692	0.0776018	0.0600724	0.0650597	0.0725458	0.252282	0.0783482	0.407937	0.0376568	0.0401565	0.0498413	0.0460088	0.0497385	0.0729406	0.0588386	0.0324658	0.0590856	0.109258	0.0465247	0.0460341	0.0629747	0.180135	0.0479064	0.0824426	0.0787601	0.0790577	0.064303	0.0550849	0.132677	0.0976564	0.0645068	0.0594644	0.0531935	0.0673983
HOXA11_P698_F	HOXA11	7	0.0647004	0.103462	0.0827302	0.513404	0.522787	0.071685	0.190657	0.211641	0.0818664	0.0455612	0.096044	0.390645	0.0731907	0.436612	0.0652186	0.0990387	0.0688449	0.433854	0.325479	0.130117	0.833399	0.0925884	0.0430693	0.0952109	0.113032	0.103655	0.150423	0.0944177	0.0797348	0.0717469	0.12363	0.662224	0.554033	0.114465	0.666689	0.0738107	0.128544	0.116629	0.902617	0.192097	0.0656959	0.371827	0.376745	0.0660994	0.370284	0.0572039	0.103837
HOXA11_P92_R	HOXA11	7	0.0250082	0.0320029	0.0637981	0.0455184	0.0569129	0.0416159	0.0589775	0.0415693	0.101968	0.0273784	0.053104	0.0551201	0.0767992	0.0618166	0.0484875	0.0375223	0.0284149	0.0503358	0.0559664	0.0664074	0.176421	0.0433341	0.0411286	0.036926	0.0361858	0.0415061	0.049938	0.0481261	0.0391048	0.0416143	0.0873386	0.0413793	0.0401946	0.0470886	0.0624641	0.036749	0.0626651	0.0440642	0.0389793	0.0395022	0.0323673	0.0638535	0.0661441	0.0457973	0.0420257	0.0394908	0.0434175
HOXA5_E187_F	HOXA5	7	0.784712	0.777153	0.54212	0.537234	0.189397	0.958983	0.910886	0.951456	0.924121	0.964774	0.939757	0.937646	0.935028	0.945191	0.944291	0.917549	0.953774	0.875574	0.690046	0.550569	0.931103	0.380726	0.855403	0.964797	0.941933	0.878978	0.926867	0.961718	0.248293	0.910658	0.958374	0.929837	0.896363	0.943964	0.882489	0.96057	0.93936	0.803134	0.208942	0.932544	0.928195	0.956668	0.928906	0.914149	0.944125	0.956884	0.924513
HOXA5_P1324_F	HOXA5	7	0.212552	0.14335	0.105699	0.26583	0.0789683	0.682434	0.516914	0.655817	0.459803	0.697713	0.510414	0.559862	0.534495	0.63501	0.65081	0.525481	0.691062	0.506972	0.210223	0.119873	0.553559	0.0762613	0.33875	0.77434	0.668985	0.351812	0.475994	0.680346	0.0462793	0.468322	0.715762	0.514539	0.77279	0.727742	0.38911	0.756517	0.558632	0.268458	0.283977	0.57241	0.47806	0.794379	0.516964	0.438912	0.68874	0.73475	0.576716
HOXA5_P479_F	HOXA5	7	0.710056	0.633639	0.538576	0.570229	0.31314	0.754879	0.884396	0.521901	0.875426	0.850142	0.867857	0.816473	0.886311	0.761594	0.788158	0.871019	0.746817	0.828046	0.783973	0.528026	0.867373	0.354242	0.698717	0.655329	0.860932	0.822771	0.867784	0.916455	0.252502	0.870047	0.902348	0.740584	0.848105	0.858356	0.684839	0.829531	0.660159	0.735131	0.377623	0.704296	0.879237	0.837138	0.788398	0.870622	0.774863	0.913956	0.864934
HOXA9_E252_R	HOXA9	7	0.506856	0.0827453	0.103186	0.577084	0.109022	0.658202	0.14265	0.90427	0.137401	0.613454	0.119662	0.121307	0.091982	0.203851	0.130999	0.762332	0.904066	0.293124	0.106905	0.151248	0.86353	0.107009	0.0702649	0.836656	0.445473	0.102529	0.674024	0.111304	0.0964715	0.370212	0.189456	0.115133	0.0858729	0.088232	0.109648	0.0862834	0.212267	0.113647	0.0858455	0.102131	0.0980489	0.609727	0.605083	0.0947242	0.470609	0.103288	0.129909
HOXA9_P1141_R	HOXA9	7	0.0944083	0.266638	0.132589	0.591713	0.203176	0.190053	0.229049	0.159174	0.279789	0.203915	0.211277	0.17597	0.129541	0.226924	0.120271	0.168877	0.0729246	0.37091	0.342672	0.148617	0.780618	0.0914312	0.0537829	0.15258	0.192909	0.0938202	0.138188	0.117423	0.0882361	0.137314	0.172661	0.17548	0.212342	0.180467	0.143043	0.123811	0.437054	0.164442	0.0648654	0.233519	0.0600027	0.478479	0.295386	0.0977556	0.378249	0.0897959	0.0856317
HOXA9_P303_F	HOXA9	7	0.0260197	0.10123	0.0301198	0.183398	0.0563833	0.214681	0.0350737	0.332231	0.110833	0.124262	0.0947375	0.0534272	0.0354996	0.133752	0.0412645	0.164672	0.179989	0.0764209	0.160917	0.0589333	0.561823	0.0366405	0.0228821	0.344398	0.0825194	0.0306503	0.0601796	0.0523771	0.0525785	0.0631575	0.0683108	0.025819	0.0306435	0.0578748	0.0974545	0.0250001	0.259332	0.0654078	0.0189966	0.0455271	0.0350792	0.153644	0.293002	0.0423675	0.635907	0.0343589	0.0355339
HOXB13_E21_F	HOXB13	17	0.0510125	0.14517	0.108354	0.404892	0.74046	0.103303	0.0964173	0.0826653	0.129442	0.146156	0.118236	0.079894	0.0624439	0.075679	0.0749857	0.0861372	0.0612097	0.0667053	0.159283	0.103367	0.0551018	0.0535676	0.0409165	0.0561222	0.0482108	0.0561702	0.0710791	0.0779138	0.0450018	0.07407	0.0620018	0.0516628	0.0557663	0.0947061	0.0683099	0.0618056	0.269042	0.0687454	0.0409615	0.061282	0.04704	0.0762053	0.165194	0.0825479	0.0943879	0.0647011	0.0483115
HOXB13_P17_R	HOXB13	17	0.0934034	0.0734487	0.132909	0.555867	0.81641	0.163626	0.0872436	0.107336	0.111235	0.093525	0.136513	0.129573	0.118579	0.170404	0.0835418	0.106128	0.114587	0.102106	0.209152	0.179152	0.0983182	0.0887571	0.0555399	0.0826827	0.0502335	0.0881747	0.098577	0.09166	0.0960855	0.108289	0.139134	0.0740961	0.0501444	0.0939769	0.124291	0.0840043	0.116655	0.0954439	0.0488026	0.0622989	0.0791723	0.10245	0.0999878	0.117957	0.109168	0.0620792	0.0827903
HOXB2_P488_R	HOXB2	17	0.799464	0.906699	0.886955	0.914953	0.528934	0.918461	0.783177	0.943175	0.907134	0.678544	0.893812	0.874433	0.880726	0.905476	0.907183	0.858793	0.929346	0.875069	0.870626	0.905243	0.934068	0.897229	0.787904	0.923074	0.824855	0.895062	0.884237	0.93344	0.910205	0.887953	0.934709	0.916518	0.941387	0.787305	0.84669	0.842998	0.905062	0.899662	0.827166	0.874803	0.929449	0.867752	0.830261	0.858044	0.896342	0.934445	0.919262
HOXB2_P99_F	HOXB2	17	0.146414	0.725991	0.632224	0.741632	0.10704	0.741682	0.390609	0.819285	0.809112	0.20731	0.732275	0.580038	0.592821	0.761554	0.697643	0.622331	0.779205	0.693774	0.585622	0.732973	0.766025	0.707468	0.660048	0.776673	0.592363	0.762775	0.706132	0.80945	0.753228	0.715815	0.844216	0.738244	0.831598	0.610184	0.631402	0.676738	0.655222	0.770258	0.179372	0.677734	0.803885	0.695106	0.668547	0.431312	0.704796	0.832947	0.777746
HOXC6_P456_R	HOXC6	12	0.170452	0.151434	0.148845	0.173552	0.143044	0.425706	0.171461	0.159519	0.151281	0.15321	0.197274	0.168401	0.368477	0.185023	0.166833	0.172106	0.180375	0.177045	0.163409	0.242867	0.14239	0.153749	0.251044	0.179761	0.154426	0.156862	0.26792	0.159836	0.156869	0.197457	0.188108	0.152755	0.173457	0.161555	0.21079	0.137376	0.175982	0.187741	0.136724	0.191389	0.165808	0.18486	0.203758	0.155148	0.175178	0.151589	0.197295
HOXC6_P585_R	HOXC6	12	0.159584	0.166251	0.12728	0.130576	0.132027	0.173783	0.210836	0.141433	0.137246	0.112795	0.150927	0.142333	0.337147	0.122922	0.158373	0.140293	0.145845	0.167005	0.170188	0.164322	0.116821	0.112427	0.147888	0.118691	0.13379	0.115211	0.170442	0.123748	0.0998331	0.12596	0.146239	0.116495	0.119373	0.144201	0.14276	0.135467	0.151115	0.164168	0.107447	0.133903	0.118018	0.129726	0.172378	0.154939	0.13678	0.103323	0.133812
HPN_P374_R	HPN	19	0.391324	0.554807	0.331485	0.63169	0.432223	0.484704	0.426695	0.46644	0.545352	0.709599	0.260161	0.422212	0.58844	0.632359	0.417487	0.608467	0.634232	0.592376	0.508678	0.406439	0.648707	0.46514	0.488214	0.739683	0.441982	0.584342	0.533288	0.426989	0.596703	0.591058	0.079896	0.626714	0.426005	0.605714	0.403875	0.59595	0.495568	0.587668	0.632659	0.602907	0.525705	0.535682	0.359672	0.509501	0.496806	0.415604	0.611766
HPN_P823_F	HPN	19	0.61505	0.695979	0.730062	0.902827	0.8084	0.499976	0.762767	0.896464	0.844479	0.935028	0.770261	0.577323	0.838999	0.883663	0.709233	0.828272	0.93238	0.888585	0.767151	0.774399	0.912793	0.889127	0.821495	0.93405	0.803387	0.897578	0.84204	0.678047	0.919511	0.839303	0.460544	0.912827	0.800549	0.887877	0.748723	0.780924	0.88815	0.887985	0.915125	0.849014	0.79053	0.853192	0.750556	0.851961	0.72921	0.443242	0.907946
HPSE_P29_F	HPSE	4	0.046864	0.0215231	0.0221337	0.0373071	0.0321119	0.061525	0.0311689	0.0237103	0.0617736	0.0407348	0.0249798	0.0321348	0.0322625	0.0316422	0.0350716	0.0334438	0.0277324	0.0285745	0.0200648	0.0365331	0.0378686	0.0506991	0.0216813	0.0344341	0.0411921	0.0297889	0.0503565	0.0806972	0.02535	0.0366944	0.0344195	0.0231402	0.0540958	0.0599825	0.0262926	0.0332012	0.0232619	0.0452871	0.0302909	0.0329605	0.0209115	0.0290752	0.0645352	0.0384517	0.0325143	0.0338977	0.032919
HPSE_P93_F	HPSE	4	0.026608	0.0472711	0.040076	0.0358294	0.0598607	0.0599047	0.0220732	0.0331438	0.0408478	0.0415239	0.0283679	0.0489611	0.0465644	0.0482134	0.0384655	0.0379983	0.024755	0.0348639	0.0643221	0.0483774	0.0426478	0.154332	0.0261614	0.0247004	0.0214908	0.0341037	0.0308818	0.0307699	0.0327635	0.0354984	0.029965	0.0231256	0.0246003	0.0307823	0.0362634	0.0303248	0.0607097	0.0395126	0.0294986	0.0274328	0.0241519	0.0277693	0.038105	0.03916	0.0438685	0.0383564	0.0317675
HRASLS_E72_R	HRASLS	3	0.13093	0.0787505	0.131416	0.119692	0.0732352	0.0702086	0.0659252	0.491214	0.062852	0.057671	0.223327	0.0847047	0.0684181	0.0744652	0.219059	0.129042	0.0589617	0.193336	0.0371755	0.0702279	0.074547	0.133481	0.0449914	0.0451918	0.259992	0.0871171	0.0318551	0.0534479	0.0601965	0.0740816	0.0586124	0.0704484	0.0338542	0.190328	0.0721016	0.0612673	0.0470609	0.0515262	0.0556942	0.120941	0.124646	0.0792532	0.0548751	0.126259	0.393749	0.174816	0.0659132
HRASLS_P353_R	HRASLS	3	0.600009	0.321404	0.441679	0.446345	0.224163	0.356022	0.511988	0.761652	0.569785	0.237435	0.722464	0.351226	0.602165	0.476643	0.564538	0.74835	0.672319	0.606319	0.414325	0.330849	0.34799	0.694691	0.27433	0.72397	0.742931	0.799406	0.438594	0.242069	0.203259	0.279444	0.321766	0.279254	0.225404	0.41598	0.363377	0.457857	0.275678	0.297409	0.299868	0.748975	0.767999	0.294061	0.369846	0.381285	0.748221	0.174639	0.674829
HS3ST2_E145_R	HS3ST2	16	0.70195	0.815408	0.713597	0.820909	0.875996	0.845169	0.491671	0.934234	0.852877	0.949712	0.270279	0.762307	0.777166	0.909474	0.854662	0.692703	0.895454	0.752788	0.68647	0.656023	0.859667	0.721491	0.61282	0.891441	0.723167	0.793597	0.698795	0.933844	0.932688	0.263625	0.886001	0.94036	0.92413	0.838492	0.687944	0.909539	0.78291	0.721286	0.831295	0.761174	0.854699	0.835221	0.864987	0.830551	0.867698	0.964255	0.862031
HS3ST2_P171_F	HS3ST2	16	0.578858	0.674239	0.528168	0.727819	0.735845	0.624538	0.273164	0.827669	0.711868	0.856801	0.121544	0.572528	0.584658	0.82255	0.677255	0.541632	0.568159	0.591489	0.479415	0.396948	0.721329	0.540774	0.259534	0.789718	0.597588	0.635539	0.615169	0.663901	0.83839	0.124562	0.159111	0.896373	0.855198	0.719994	0.534902	0.834565	0.284175	0.283629	0.771882	0.56446	0.730469	0.684041	0.7228	0.706806	0.73272	0.919552	0.658303
HS3ST2_P546_F	HS3ST2	16	0.414422	0.516823	0.350013	0.496597	0.543024	0.311303	0.172878	0.711377	0.51321	0.733962	0.14565	0.435783	0.432476	0.463571	0.447755	0.373779	0.476591	0.38959	0.398609	0.241232	0.49175	0.395314	0.234851	0.576419	0.405445	0.452502	0.238319	0.68765	0.654025	0.210903	0.135999	0.723102	0.583965	0.473616	0.340595	0.613547	0.122	0.286059	0.50295	0.380735	0.532073	0.308869	0.520969	0.488019	0.50539	0.766418	0.52798
HSD17B12_E145_R	HSD17B12	11	0.0208345	0.0249175	0.0205953	0.0261932	0.025838	0.0225195	0.0212884	0.01907	0.0257696	0.0411463	0.0201908	0.0302573	0.0217281	0.0262582	0.0246428	0.0277124	0.0201311	0.0223231	0.0341198	0.0328668	0.0248526	0.0279603	0.0199968	0.0239828	0.019027	0.0251549	0.0227817	0.0257572	0.022775	0.027002	0.0232795	0.0217011	0.0183316	0.0231039	0.021796	0.0273145	0.0223665	0.0215475	0.0213764	0.0260285	0.0214787	0.0279911	0.0214089	0.0250042	0.025545	0.0204133	0.0315083
HSD17B12_P97_F	HSD17B12	11	0.041339	0.0735102	0.0588296	0.0662485	0.056904	0.084738	0.0445834	0.0524018	0.0663474	0.0593385	0.0509501	0.0559871	0.0789183	0.0563449	0.0511421	0.0564047	0.0926271	0.0783691	0.0588886	0.0518229	0.0588892	0.0663412	0.0371254	0.0538324	0.0515829	0.0559935	0.0672421	0.0528933	0.060919	0.0596253	0.058327	0.0643869	0.0539981	0.0543977	0.0595419	0.0468349	0.0528726	0.064352	0.0557165	0.0586286	0.0476196	0.11076	0.0466262	0.0555064	0.0557497	0.0596695	0.0531821
HSPA2_P162_R	HSPA2	14	0.824306	0.65031	0.719162	0.664082	0.682608	0.695378	0.883508	0.700163	0.606414	0.723889	0.762745	0.745572	0.755872	0.729372	0.782404	0.766367	0.824742	0.77836	0.771233	0.82544	0.85015	0.749833	0.612535	0.74407	0.82695	0.744455	0.796877	0.675576	0.717986	0.621652	0.660667	0.580246	0.642547	0.774195	0.794846	0.689436	0.745049	0.774613	0.709882	0.885627	0.742562	0.787365	0.724382	0.799959	0.640093	0.592234	0.817267
HTR1B_E232_R	HTR1B	6	0.496752	0.561898	0.485274	0.61226	0.603822	0.658779	0.405197	0.831485	0.565313	0.765406	0.26757	0.440033	0.327165	0.423249	0.671492	0.488613	0.566738	0.546551	0.422962	0.470557	0.621538	0.561003	0.629445	0.751873	0.601771	0.595538	0.577371	0.80558	0.680763	0.595385	0.227145	0.703801	0.495337	0.648561	0.467674	0.724253	0.549927	0.365172	0.694134	0.619398	0.72518	0.684292	0.628928	0.634244	0.634918	0.592263	0.716737
HTR1B_P107_F	HTR1B	6	0.472551	0.509612	0.524642	0.727517	0.763872	0.316921	0.112983	0.793616	0.498127	0.0814489	0.112811	0.416728	0.194271	0.159407	0.40607	0.482466	0.722529	0.586616	0.557958	0.126776	0.206701	0.576487	0.216281	0.466143	0.375893	0.0944144	0.382727	0.421099	0.111592	0.192305	0.133103	0.793187	0.159276	0.279931	0.392631	0.442389	0.0911295	0.129913	0.127294	0.171886	0.573711	0.182337	0.2108	0.463421	0.635556	0.149958	0.4642
HTR1B_P222_F	HTR1B	6	0.767367	0.830536	0.774797	0.86129	0.88104	0.839555	0.0525812	0.939102	0.700323	0.0672805	0.10037	0.73289	0.624746	0.154722	0.182795	0.74148	0.33721	0.775684	0.707681	0.378465	0.29181	0.749547	0.493171	0.610229	0.727328	0.0831576	0.78036	0.315921	0.267245	0.110822	0.198686	0.885122	0.421971	0.126305	0.685258	0.662761	0.1058	0.0807025	0.0922485	0.170722	0.74881	0.182615	0.57805	0.688121	0.877012	0.0694167	0.420933
HTR2A_E10_R	HTR2A	13	0.903416	0.727395	0.711126	0.767411	0.7553	0.840888	0.821829	0.806367	0.672886	0.697349	0.60981	0.685924	0.787076	0.647901	0.786727	0.848063	0.863638	0.729708	0.627182	0.720801	0.853607	0.67371	0.378735	0.912926	0.682788	0.835835	0.874573	0.76859	0.320564	0.894774	0.636879	0.697866	0.489681	0.855436	0.736147	0.449929	0.903981	0.700416	0.874313	0.637212	0.742714	0.565467	0.641332	0.644999	0.820995	0.719652	0.604321
HTR2A_P853_F	HTR2A	13	0.0265088	0.30998	0.684622	0.103184	0.505875	0.0410703	0.0381256	0.0342292	0.0744113	0.0320624	0.0558982	0.0367936	0.08202	0.0534307	0.0285224	0.0531374	0.0275543	0.0407138	0.410137	0.0567944	0.0272634	0.5344	0.449662	0.380653	0.0382987	0.0435066	0.0470777	0.349127	0.135108	0.0538988	0.0614813	0.103266	0.0890578	0.0326682	0.0775311	0.0914429	0.0456434	0.0807954	0.812065	0.0359887	0.0345954	0.0377175	0.053738	0.0275533	0.200776	0.0332918	0.0453798
IAPP_E280_F	IAPP	12	0.862948	0.691334	0.799099	0.661648	0.646501	0.665405	0.935284	0.522761	0.77751	0.479889	0.71628	0.83882	0.795598	0.587195	0.78328	0.856794	0.694847	0.778744	0.876489	0.834051	0.564496	0.708228	0.648786	0.773917	0.864665	0.851629	0.834738	0.527486	0.445581	0.771393	0.80809	0.580134	0.500951	0.804026	0.784797	0.666059	0.770406	0.867364	0.941622	0.815917	0.708323	0.693154	0.759235	0.766948	0.606727	0.414802	0.688258
ICA1_P61_F	ICA1	7	0.0460938	0.0508748	0.0402558	0.0415921	0.0393298	0.0408571	0.0474853	0.0423035	0.0485571	0.0409411	0.0454025	0.0395351	0.0390889	0.0405415	0.0501241	0.0479269	0.0457221	0.0449956	0.0408144	0.0539966	0.0368934	0.0477289	0.0374843	0.0318233	0.0411125	0.0524733	0.0547231	0.0610386	0.040977	0.0412863	0.0472559	0.0433057	0.0349283	0.0479138	0.0532337	0.0370369	0.0524443	0.0501313	0.0273235	0.0453548	0.0399408	0.0526848	0.0529733	0.0528086	0.0456783	0.0442689	0.0486048
ICA1_P72_R	ICA1	7	0.0657472	0.10092	0.0743028	0.0874938	0.0734341	0.10846	0.0833224	0.10462	0.0855492	0.0731875	0.0752968	0.113258	0.090515	0.100593	0.0976362	0.107422	0.0694144	0.112086	0.0832725	0.117992	0.0805924	0.0763274	0.0537534	0.0594893	0.0921318	0.103567	0.0958245	0.129568	0.0858546	0.0961598	0.117681	0.072081	0.108777	0.0952532	0.0969966	0.082354	0.0841152	0.095247	0.0554409	0.114448	0.0642164	0.131528	0.0787865	0.089457	0.0921929	0.0495369	0.107318
ICAM1_E242_F	ICAM1	19	0.0868669	0.0656164	0.0523226	0.0551797	0.0772405	0.0526732	0.051755	0.0388981	0.0542523	0.0655971	0.0608406	0.0537106	0.0473041	0.0989437	0.0571238	0.0592312	0.0477126	0.0423005	0.18177	0.0528032	0.0601385	0.63654	0.0559233	0.0442146	0.0702519	0.0461687	0.0534042	0.0568275	0.0435672	0.0688019	0.0517267	0.140577	0.0410959	0.044636	0.0402469	0.0526323	0.0913234	0.0530521	0.0605379	0.0420816	0.0515227	0.0428555	0.0559734	0.0335057	0.0511135	0.0603887	0.0486205
ICAM1_P119_R	ICAM1	19	0.0441591	0.0300185	0.0231949	0.0339796	0.0280738	0.0558063	0.0226558	0.0444918	0.0557352	0.0239647	0.0345435	0.0458315	0.0239258	0.0457921	0.0432259	0.0280095	0.026745	0.0235437	0.0455568	0.0493633	0.0408452	0.0535163	0.0226399	0.027038	0.0275558	0.0343183	0.0214379	0.0305445	0.0327163	0.037257	0.0284409	0.0256369	0.0242613	0.0350261	0.0325558	0.0356422	0.0251396	0.0380994	0.0307085	0.0369363	0.0257481	0.0428085	0.0234135	0.0250836	0.0336183	0.0292617	0.0348685
ICAM1_P386_R	ICAM1	19	0.270068	0.148133	0.0345536	0.0224179	0.625554	0.0269463	0.439854	0.822656	0.0489892	0.190753	0.0989305	0.0831863	0.0373797	0.778077	0.139889	0.248567	0.0526326	0.0493475	0.447281	0.199033	0.115349	0.762153	0.18547	0.549204	0.202555	0.0946397	0.0806369	0.0458547	0.536046	0.0964437	0.0405785	0.233691	0.146614	0.217888	0.0502018	0.280253	0.0907654	0.425486	0.383138	0.061885	0.0705045	0.667223	0.0580881	0.0429481	0.100269	0.0441797	0.0583596
ID1_P659_R	ID1	20	0.075711	0.287011	0.0744943	0.273039	0.0593571	0.153867	0.0822361	0.0499523	0.0490334	0.0454281	0.0512082	0.0654986	0.0646224	0.0456325	0.0650935	0.0804574	0.0521447	0.0626333	0.0727047	0.0671689	0.236368	0.0852109	0.0367166	0.0433972	0.0470441	0.0586946	0.076379	0.0474713	0.0397547	0.0555566	0.0679993	0.0494572	0.0310431	0.0558105	0.0672058	0.0668205	0.0564379	0.0601408	0.0455357	0.0769044	0.0478599	0.0634312	0.0735684	0.0665225	0.0696067	0.351412	0.0558068
ID1_P880_F	ID1	20	0.173049	0.144533	0.100293	0.120653	0.170965	0.185372	0.170238	0.152389	0.124126	0.176997	0.123077	0.152969	0.189713	0.0973828	0.142559	0.124443	0.109159	0.145074	0.111593	0.137723	0.0865366	0.135763	0.0877909	0.102475	0.11405	0.130849	0.120793	0.115946	0.11147	0.101998	0.071619	0.103837	0.0626614	0.14832	0.146169	0.109245	0.114331	0.151039	0.115517	0.145655	0.10455	0.195153	0.134952	0.158879	0.10325	0.115891	0.0931711
IFNG_E293_F	IFNG	12	0.678825	0.359533	0.294236	0.485268	0.294911	0.334799	0.740873	0.304256	0.375768	0.54834	0.453016	0.464913	0.394066	0.358159	0.379019	0.384917	0.429086	0.36581	0.429915	0.505027	0.317701	0.452305	0.307705	0.53418	0.624157	0.499497	0.439842	0.565599	0.497928	0.547256	0.377241	0.40016	0.214702	0.582063	0.549309	0.330369	0.50582	0.495309	0.406276	0.51655	0.274054	0.309742	0.355387	0.312244	0.504009	0.211049	0.340018
IFNG_P188_F	IFNG	12	0.737741	0.417723	0.656458	0.375568	0.832904	0.479385	0.865349	0.267711	0.761907	0.74225	0.701782	0.694917	0.582368	0.380233	0.634415	0.675249	0.389971	0.570118	0.764542	0.763979	0.364116	0.678023	0.500727	0.376631	0.720159	0.878799	0.635304	0.296309	0.280532	0.579556	0.526185	0.360151	0.260662	0.567336	0.526652	0.366649	0.508249	0.752666	0.498675	0.623106	0.502007	0.444435	0.544966	0.558861	0.352958	0.282758	0.481015
IFNG_P459_R	IFNG	12	0.928221	0.830597	0.824477	0.800656	0.889161	0.778392	0.919878	0.883872	0.867374	0.792013	0.790234	0.784766	0.685378	0.879898	0.893565	0.669446	0.837523	0.794845	0.83039	0.82358	0.848056	0.82758	0.798723	0.871148	0.887632	0.847317	0.83168	0.874967	0.898009	0.88627	0.842301	0.860902	0.725963	0.890114	0.754362	0.895991	0.445082	0.72231	0.88239	0.827199	0.784251	0.827329	0.785047	0.716406	0.846332	0.903482	0.759234
IFNGR1_P307_F	IFNGR1	6	0.0432141	0.0535442	0.0728905	0.0496328	0.0602636	0.0853392	0.0670618	0.057029	0.0763588	0.0544087	0.060346	0.0794724	0.0710779	0.0669803	0.06464	0.0752676	0.0786247	0.0775348	0.0682272	0.0880194	0.063262	0.0539498	0.0418871	0.0588095	0.0571583	0.0591497	0.0733738	0.0529604	0.0629434	0.0703651	0.0787091	0.0544251	0.0717731	0.0686736	0.0686273	0.0580579	0.07041	0.083779	0.0650345	0.0717384	0.0561797	0.0704541	0.0642596	0.059817	0.0745359	0.0673758	0.0841976
IFNGR2_E164_F	IFNGR2	21	0.11148	0.217398	0.276626	0.294708	0.0840878	0.305548	0.0513686	0.0659897	0.0548182	0.112602	0.0727483	0.0974753	0.170538	0.0880523	0.0722892	0.069519	0.10337	0.0791073	0.130913	0.0711795	0.221825	0.290785	0.0336605	0.0918998	0.0673851	0.243947	0.121189	0.0747943	0.0689467	0.0846405	0.116977	0.0559943	0.0702765	0.0933565	0.147439	0.200173	0.0759408	0.0753077	0.0693384	0.105883	0.0726351	0.129562	0.0632111	0.0697322	0.0666766	0.0649776	0.0798145
IFNGR2_P377_R	IFNGR2	21	0.501369	0.54761	0.524076	0.611888	0.521489	0.520616	0.315388	0.732887	0.519474	0.693338	0.406463	0.563438	0.52881	0.573228	0.65529	0.646288	0.779467	0.567087	0.48673	0.624447	0.592795	0.598613	0.573452	0.781918	0.407931	0.638816	0.559921	0.46451	0.500923	0.600947	0.776679	0.693724	0.754109	0.659827	0.608154	0.59955	0.533174	0.642327	0.55674	0.639514	0.475932	0.596832	0.282838	0.243793	0.563931	0.0802681	0.61002
IGF1_E394_F	IGF1	12	0.756864	0.584425	0.542821	0.304887	0.498354	0.387976	0.507671	0.458247	0.551565	0.33629	0.355439	0.242095	0.360709	0.40102	0.360054	0.343977	0.411202	0.361157	0.627124	0.450202	0.403953	0.643149	0.184034	0.241857	0.510123	0.334598	0.456067	0.30188	0.739215	0.289211	0.308732	0.767809	0.1013	0.472032	0.39262	0.515296	0.323387	0.436628	0.749444	0.431269	0.37281	0.281877	0.330403	0.619319	0.219818	0.144779	0.276576
IGF1_P933_F	IGF1	12	0.221291	0.101541	0.181027	0.111732	0.0705654	0.183358	0.36599	0.0423582	0.119706	0.0336772	0.140661	0.125432	0.194407	0.103895	0.124576	0.135966	0.0769321	0.122957	0.296675	0.108753	0.214514	0.0698857	0.0712854	0.143026	0.261395	0.301683	0.233089	0.0634915	0.182572	0.0989283	0.0863029	0.125534	0.0510322	0.137945	0.137666	0.154732	0.0947485	0.157424	0.140209	0.189034	0.119024	0.0635979	0.0977413	0.239564	0.0696719	0.034155	0.107713
IGF1R_E186_R	IGF1R	15	0.0429945	0.0447689	0.0370098	0.0372668	0.0446864	0.0477969	0.0375294	0.0499365	0.0374077	0.0487919	0.0595179	0.0576021	0.0554599	0.0646541	0.0547281	0.0535594	0.0483256	0.0453865	0.0417005	0.0661077	0.0618923	0.0472646	0.0324272	0.0385174	0.0399913	0.0475033	0.0410094	0.0642588	0.0441122	0.0485814	0.0583883	0.0404774	0.0462981	0.0497683	0.0481378	0.0460102	0.0594243	0.0547948	0.0346566	0.0485146	0.0497787	0.0435574	0.0551231	0.0469584	0.0532608	0.0325257	0.0586454
IGF1R_P325_R	IGF1R	15	0.0263744	0.0305062	0.0264621	0.0299728	0.0315679	0.0293846	0.0228054	0.022478	0.025682	0.0242038	0.0290377	0.034709	0.0273826	0.032485	0.0241126	0.0216465	0.0250467	0.028153	0.02838	0.0341171	0.0340975	0.0367077	0.0287289	0.0239741	0.0273908	0.0272044	0.0278765	0.0441661	0.0315905	0.0329124	0.0242872	0.0234099	0.0275458	0.0302459	0.0269623	0.0332866	0.0340218	0.0394289	0.0244853	0.0294187	0.0285189	0.0322271	0.0256587	0.0369913	0.0341134	0.0324332	0.0311231
IGF2_E134_R	IGF2	11	0.820638	0.874165	0.825324	0.888849	0.897594	0.172754	0.194897	0.0964694	0.252392	0.227815	0.104925	0.0944685	0.811314	0.15948	0.150961	0.124546	0.0544467	0.859232	0.219809	0.1191	0.0810551	0.831122	0.0398241	0.104692	0.0645015	0.0798204	0.824799	0.109618	0.0986672	0.113584	0.160151	0.0665383	0.05717	0.118453	0.115509	0.84236	0.304132	0.110877	0.769405	0.0840813	0.12871	0.0491878	0.17731	0.172894	0.725433	0.0556574	0.0936573
IGF2_P1036_R	IGF2	11	0.238465	0.31258	0.256353	0.314552	0.358493	0.0546668	0.0733179	0.26742	0.0461456	0.209563	0.0488895	0.190485	0.16031	0.266973	0.320876	0.195242	0.0699888	0.278635	0.133281	0.081395	0.0873157	0.17191	0.160398	0.0668644	0.162899	0.237542	0.245661	0.0806439	0.080677	0.18232	0.0492793	0.239123	0.304265	0.216759	0.228689	0.49467	0.183577	0.0638272	0.359649	0.0672482	0.334626	0.187345	0.170578	0.262911	0.450583	0.578601	0.0482466
IGF2_P36_R	IGF2	11	0.338938	0.515983	0.314401	0.451554	0.551745	0.080676	0.0702556	0.209266	0.100021	0.165331	0.114702	0.222183	0.335859	0.117356	0.11093	0.10389	0.0942727	0.368645	0.362266	0.115415	0.0991872	0.355835	0.184005	0.0907775	0.102355	0.0708156	0.298019	0.137812	0.102782	0.111341	0.124672	0.0743135	0.0965144	0.316806	0.188495	0.487925	0.157672	0.12189	0.605783	0.0899706	0.220812	0.169782	0.099499	0.126131	0.408413	0.107481	0.0964858
IGF2AS_E4_F	IGF2AS	11	0.34861	0.345645	0.273143	0.354048	0.411915	0.295097	0.281151	0.513369	0.486868	0.419245	0.241269	0.390573	0.344837	0.52329	0.425446	0.313886	0.336892	0.357362	0.399467	0.302206	0.361078	0.321797	0.299327	0.488185	0.303499	0.373959	0.337032	0.538982	0.399867	0.161237	0.560373	0.322545	0.513076	0.378363	0.265748	0.494913	0.189943	0.209437	0.418132	0.414826	0.451669	0.33866	0.382828	0.426505	0.518872	0.622768	0.285579
IGF2AS_P203_F	IGF2AS	11	0.788414	0.874058	0.814737	0.872471	0.894236	0.600814	0.664176	0.912695	0.832245	0.928055	0.61167	0.844725	0.815509	0.90097	0.862924	0.728355	0.343109	0.833952	0.81059	0.570899	0.814283	0.793419	0.776097	0.89049	0.78546	0.840367	0.827198	0.92547	0.750256	0.720155	0.899805	0.888821	0.920733	0.859292	0.751313	0.910444	0.797188	0.507736	0.862106	0.664198	0.848469	0.823918	0.746332	0.859159	0.902436	0.933878	0.857091
IGF2R_P396_R	IGF2R	6	0.0437995	0.046668	0.0659413	0.0447282	0.0536798	0.093363	0.0488708	0.0523759	0.0428909	0.0336863	0.0535684	0.0776394	0.0519722	0.0715296	0.0622974	0.0555776	0.0660275	0.0600277	0.0323821	0.0816253	0.0680025	0.0593865	0.047006	0.0537526	0.0405426	0.049278	0.0490113	0.0575782	0.0493879	0.0665875	0.0406528	0.0434925	0.0458725	0.0543613	0.0740435	0.051695	0.0597464	0.0631722	0.059724	0.0617654	0.0441479	0.0705841	0.0530782	0.0456103	0.0747529	0.0521364	0.059258
IGFBP1_E48_R	IGFBP1	7	0.154401	0.868634	0.894307	0.261659	0.755	0.287966	0.353541	0.36699	0.25962	0.183423	0.241426	0.745029	0.889016	0.171084	0.206909	0.595679	0.156073	0.872729	0.452899	0.261639	0.117207	0.832259	0.250431	0.405253	0.288762	0.18591	0.832283	0.153862	0.143587	0.173334	0.322976	0.278315	0.769766	0.228438	0.777253	0.902666	0.236392	0.205302	0.0986105	0.824668	0.163453	0.166579	0.304236	0.585632	0.932264	0.0844009	0.159771
IGFBP1_P12_R	IGFBP1	7	0.348392	0.857187	0.879987	0.231847	0.724394	0.269319	0.393328	0.198296	0.161809	0.0949779	0.203231	0.68883	0.859343	0.171132	0.20481	0.622096	0.540372	0.848962	0.657902	0.273337	0.137448	0.826749	0.114519	0.385342	0.216884	0.194318	0.791041	0.139822	0.160817	0.248656	0.268919	0.257378	0.789121	0.248723	0.544304	0.895256	0.21471	0.257195	0.12566	0.69588	0.154844	0.221773	0.292474	0.506063	0.929339	0.0483964	0.206231
IGFBP2_P306_F	IGFBP2	2	0.224297	0.471438	0.297027	0.0776494	0.0284946	0.308462	0.0313213	0.082189	0.0459415	0.053605	0.0700018	0.0383817	0.435409	0.059705	0.034062	0.049109	0.0659254	0.137598	0.0825903	0.0725622	0.0460655	0.334837	0.290011	0.242127	0.0297336	0.100849	0.498615	0.0807427	0.0358529	0.0464301	0.076231	0.0631633	0.0426825	0.158326	0.0966041	0.421368	0.0478423	0.0823455	0.0273207	0.0757457	0.12675	0.0601568	0.122169	0.188914	0.0616927	0.0382577	0.262185
IGFBP2_P353_R	IGFBP2	2	0.327977	0.591889	0.298734	0.143638	0.0700467	0.372022	0.118428	0.139271	0.174886	0.142119	0.167903	0.128995	0.510909	0.167554	0.0991243	0.294336	0.138019	0.133805	0.133656	0.232614	0.12861	0.441009	0.188389	0.13944	0.0988638	0.293698	0.542639	0.517098	0.128513	0.154295	0.112652	0.126033	0.113714	0.244729	0.180436	0.298352	0.126103	0.248873	0.079846	0.143655	0.14625	0.141201	0.199617	0.24519	0.130419	0.151175	0.139847
IGFBP3_E65_R	IGFBP3	7	0.354318	0.512496	0.671969	0.101207	0.133015	0.137305	0.119561	0.900153	0.157977	0.581669	0.121193	0.683616	0.120939	0.680931	0.570181	0.120142	0.765486	0.687333	0.114855	0.158504	0.112917	0.613458	0.322693	0.103052	0.114554	0.123629	0.647644	0.160508	0.123987	0.104075	0.154419	0.137315	0.120745	0.46488	0.626118	0.178878	0.135026	0.150408	0.0942726	0.19273	0.554631	0.125695	0.132085	0.54681	0.762981	0.129628	0.662448
IGFBP3_P1035_F	IGFBP3	7	0.0406274	0.323337	0.23934	0.183447	0.530478	0.4201	0.0362034	0.281756	0.055789	0.0340818	0.030884	0.311836	0.0239527	0.135361	0.429997	0.283419	0.56071	0.504661	0.220275	0.0502938	0.119865	0.451167	0.240521	0.136911	0.126187	0.0277986	0.0911346	0.0323889	0.595246	0.137075	0.0294969	0.135669	0.146505	0.298784	0.372656	0.530852	0.0421366	0.0453035	0.0168808	0.0417684	0.347001	0.0323161	0.0412908	0.168867	0.64314	0.0322587	0.309148
IGFBP3_P423_R	IGFBP3	7	0.642868	0.747597	0.73468	0.795764	0.803724	0.579111	0.339604	0.929808	0.449408	0.914213	0.185649	0.633073	0.762827	0.714323	0.790171	0.738885	0.906719	0.743141	0.54872	0.565765	0.847827	0.704282	0.553189	0.707618	0.552676	0.342333	0.707916	0.916505	0.893019	0.494401	0.464201	0.280032	0.787686	0.795439	0.682638	0.885952	0.560058	0.511368	0.0206911	0.399591	0.848152	0.819492	0.713307	0.581156	0.893371	0.934747	0.774774
IGFBP5_E144_F	IGFBP5	2	0.101822	0.127821	0.0599756	0.196006	0.167265	0.18621	0.11932	0.252653	0.252379	0.279245	0.144068	0.109292	0.114344	0.229952	0.156224	0.100913	0.158248	0.113945	0.0680733	0.174284	0.166043	0.143749	0.11331	0.232052	0.117618	0.133534	0.149636	0.272455	0.250182	0.186283	0.078908	0.203531	0.269902	0.114583	0.153856	0.174241	0.156433	0.192344	0.0292353	0.131354	0.176208	0.147609	0.144285	0.18156	0.157759	0.252413	0.1739
IGFBP5_P9_R	IGFBP5	2	0.026299	0.197907	0.0683879	0.104323	0.0446357	0.180879	0.0831627	0.103423	0.0855746	0.0313052	0.139943	0.0821868	0.425012	0.0855543	0.0786655	0.104226	0.0654709	0.335674	0.125298	0.148153	0.0813076	0.0546307	0.0600833	0.0546859	0.0717542	0.0557269	0.108435	0.0623333	0.0421556	0.0418854	0.119783	0.0492754	0.0486381	0.0743867	0.117836	0.0607186	0.0615856	0.0709248	0.0277991	0.165767	0.0484815	0.0473004	0.108216	0.0899066	0.0770466	0.0349543	0.0829447
IGFBP6_E47_F	IGFBP6	12	0.184509	0.20905	0.201247	0.182694	0.163325	0.29036	0.220555	0.206807	0.205884	0.201088	0.204911	0.228837	0.305738	0.180306	0.179919	0.277356	0.198184	0.221575	0.311757	0.234794	0.34684	0.175332	0.119556	0.177294	0.211606	0.21626	0.223401	0.352126	0.202203	0.363852	0.245897	0.17387	0.169665	0.34476	0.203004	0.327901	0.37664	0.220853	0.178949	0.223586	0.15803	0.302947	0.198666	0.208174	0.283993	0.192258	0.264909
IGFBP6_P328_R	IGFBP6	12	0.0338292	0.0978998	0.0700923	0.172032	0.0275303	0.138971	0.0501892	0.0458195	0.032973	0.042231	0.0660896	0.0766934	0.101314	0.0556049	0.0502641	0.0902487	0.0571889	0.0896478	0.111194	0.0893994	0.125777	0.162858	0.0536696	0.0433176	0.0962221	0.0532605	0.041453	0.0445542	0.0314033	0.0515472	0.0402283	0.0451075	0.151565	0.0735272	0.136647	0.088754	0.0572032	0.0718852	0.044087	0.114296	0.115132	0.0464059	0.0979141	0.0612569	0.0505039	0.0360579	0.0636209
IGFBP7_P297_F	IGFBP7	4	0.67047	0.721677	0.636277	0.734333	0.586651	0.239717	0.153079	0.209926	0.191785	0.203827	0.218551	0.177552	0.599704	0.234208	0.184266	0.198586	0.23646	0.207483	0.562249	0.221388	0.260236	0.4882	0.124577	0.143132	0.12216	0.134067	0.454856	0.218138	0.163304	0.15659	0.228889	0.102478	0.180835	0.146281	0.570586	0.493279	0.197932	0.232754	0.528748	0.123245	0.140355	0.158026	0.187452	0.173239	0.655969	0.160746	0.167137
IGFBP7_P371_F	IGFBP7	4	0.685174	0.820712	0.634265	0.779624	0.62191	0.0638949	0.0249307	0.0427848	0.0333259	0.0358179	0.0382181	0.0408788	0.423236	0.0473879	0.0349868	0.0387602	0.0263459	0.0331271	0.395482	0.0440404	0.044447	0.481271	0.049807	0.0470796	0.0292893	0.035135	0.428507	0.045534	0.0396864	0.0443058	0.052338	0.0291301	0.0366653	0.0337007	0.661153	0.534033	0.083507	0.0636335	0.565952	0.031131	0.0390295	0.0347625	0.0449453	0.0349641	0.668762	0.0385271	0.0350028
IGSF4_P454_F	IGSF4	11	0.0989493	0.334473	0.0228313	0.0793255	0.0242271	0.0283325	0.0254153	0.0757099	0.0346811	0.0292861	0.0437584	0.0451743	0.287783	0.0379297	0.0391054	0.184668	0.03455	0.0329158	0.160066	0.0567634	0.0271617	0.226898	0.0318509	0.0404801	0.230435	0.0402121	0.253918	0.0343719	0.0244071	0.0423402	0.038615	0.0296735	0.261133	0.0328666	0.0343944	0.504862	0.0317068	0.0413004	0.0247582	0.0414256	0.0403968	0.0268014	0.031615	0.14264	0.379506	0.0332599	0.0508863
IGSF4_P86_R	IGSF4	11	0.614074	0.826385	0.257068	0.704643	0.276385	0.117127	0.0935295	0.797249	0.103612	0.145316	0.219652	0.289947	0.769204	0.333045	0.188431	0.736903	0.0749888	0.217749	0.69838	0.143637	0.136356	0.779772	0.0786053	0.264887	0.814544	0.213743	0.770284	0.341991	0.253448	0.0999767	0.302907	0.200662	0.862808	0.265631	0.187441	0.91625	0.205533	0.17122	0.141363	0.173894	0.164474	0.278411	0.174783	0.790548	0.872623	0.294095	0.651873
IGSF4C_E65_F	IGSF4C	19	0.460825	0.338306	0.460192	0.451998	0.449918	0.490428	0.48749	0.412553	0.519209	0.411074	0.455249	0.412359	0.405454	0.517432	0.435404	0.434682	0.527204	0.353017	0.497827	0.500508	0.455936	0.384562	0.273919	0.368798	0.397059	0.323746	0.386892	0.442231	0.381924	0.480655	0.449675	0.347565	0.360793	0.435559	0.366586	0.422918	0.558539	0.487463	0.329926	0.60082	0.356738	0.521798	0.355054	0.446871	0.334289	0.483287	0.363333
IGSF4C_P533_R	IGSF4C	19	0.0465751	0.0557359	0.062281	0.120756	0.0557265	0.0504656	0.0863689	0.0598311	0.0564076	0.054959	0.0546756	0.081819	0.0678811	0.0737729	0.0655803	0.0629762	0.0671703	0.0712648	0.0451967	0.0801627	0.0821035	0.108123	0.0364396	0.0534598	0.0506434	0.062106	0.0574319	0.0638919	0.0598472	0.0742824	0.0527384	0.0588369	0.0669955	0.075425	0.0559274	0.0805083	0.0673654	0.0527178	0.0560044	0.050206	0.0690927	0.0619222	0.0575345	0.0630267	0.0696515	0.0576889	0.0645874
IHH_E186_F	IHH	2	0.0224149	0.0551766	0.0453614	0.0515753	0.0235738	0.053873	0.0491248	0.0582244	0.0363313	0.0340433	0.0543459	0.0435972	0.0436088	0.0654669	0.0469699	0.0460971	0.0425497	0.0929467	0.20152	0.0700574	0.0356572	0.0315172	0.0272445	0.0313037	0.0371157	0.0378317	0.0647996	0.034054	0.0307358	0.0579608	0.0849805	0.0345303	0.0444481	0.0326289	0.0687311	0.035683	0.0336947	0.0436041	0.0254586	0.0405967	0.0337915	0.0349213	0.0515936	0.0318299	0.0370969	0.041522	0.0352221
IHH_P246_R	IHH	2	0.069596	0.0927584	0.154075	0.093863	0.104985	0.157425	0.0967982	0.0858026	0.0991766	0.115119	0.0951503	0.102297	0.106951	0.12273	0.0987332	0.09498	0.0997777	0.0892494	0.0814452	0.129245	0.112852	0.102924	0.0439156	0.0699923	0.0835394	0.0810212	0.0987552	0.0881761	0.0970611	0.0963863	0.15153	0.0890735	0.0894951	0.0982971	0.0901485	0.0954322	0.127589	0.124488	0.0780359	0.0962757	0.0870497	0.0984086	0.108522	0.131202	0.112045	0.0852197	0.070861
IHH_P529_F	IHH	2	0.0549923	0.0485959	0.039188	0.0455421	0.0528646	0.0589237	0.0525513	0.0505871	0.0705332	0.0507532	0.0461179	0.0645653	0.0627645	0.061373	0.0562995	0.0598647	0.0624421	0.0499398	0.0535954	0.0707608	0.0568693	0.0515385	0.0776915	0.0596957	0.0467189	0.049165	0.0374954	0.0539914	0.050294	0.06478	0.0664625	0.0479784	0.0439056	0.0573736	0.0451234	0.0538693	0.0368851	0.0538534	0.0461809	0.0671944	0.060726	0.0625576	0.0547793	0.0505622	0.0548071	0.0475453	0.0762104
IL10_P348_F	IL10	1	0.738915	0.911336	0.841677	0.909537	0.920045	0.872581	0.841589	0.935457	0.921385	0.954319	0.936891	0.859116	0.877762	0.916611	0.906376	0.927788	0.941536	0.923666	0.86946	0.929789	0.931482	0.918524	0.885532	0.949703	0.904982	0.951806	0.898735	0.907697	0.923746	0.928726	0.952515	0.947057	0.958221	0.935391	0.87688	0.939416	0.9209	0.942063	0.943296	0.938031	0.936037	0.869776	0.917921	0.909133	0.915194	0.93879	0.957674
IL10_P85_F	IL10	1	0.543355	0.500136	0.647814	0.774557	0.816438	0.673347	0.4809	0.686118	0.676694	0.892209	0.776277	0.355465	0.680718	0.68139	0.390059	0.687066	0.898786	0.633043	0.407577	0.806275	0.853311	0.818318	0.56517	0.833318	0.658094	0.644765	0.68207	0.861965	0.851851	0.655645	0.827761	0.643243	0.898141	0.622809	0.668815	0.84487	0.498278	0.846939	0.572249	0.703687	0.740742	0.187641	0.759151	0.71391	0.650454	0.870787	0.87278
IL11_E232_F	IL11	19	0.279198	0.392633	0.323076	0.225821	0.577308	0.24476	0.198302	0.243516	0.212382	0.287412	0.149407	0.220466	0.158448	0.299546	0.248243	0.183214	0.250052	0.291814	0.224604	0.193886	0.232057	0.412568	0.187439	0.229287	0.237299	0.198804	0.200437	0.18735	0.273105	0.158734	0.161845	0.200874	0.231432	0.271413	0.227045	0.352716	0.207373	0.220739	0.204406	0.214602	0.251676	0.268407	0.227244	0.227097	0.239015	0.24684	0.250015
IL11_P11_R	IL11	19	0.225325	0.243432	0.523957	0.364361	0.390427	0.0706793	0.116061	0.438532	0.0456182	0.276357	0.0607195	0.247706	0.211858	0.199191	0.0764861	0.0713379	0.0498576	0.378111	0.0435586	0.0932684	0.207511	0.428154	0.133215	0.12139	0.141576	0.235725	0.137773	0.596427	0.0587911	0.0755984	0.0393483	0.0724763	0.0457922	0.134197	0.11138	0.312637	0.107865	0.0946247	0.0463213	0.272722	0.0670673	0.0647303	0.110264	0.0661981	0.0671773	0.359131	0.0740267
IL12A_E287_R	IL12A	3	0.0229459	0.0200343	0.458846	0.435457	0.0276391	0.0413008	0.0171877	0.031796	0.0316969	0.024078	0.0307304	0.0403504	0.297828	0.0358027	0.0286855	0.031287	0.020191	0.0361358	0.0189761	0.0395749	0.0296295	0.381013	0.022714	0.0214609	0.0185116	0.0235359	0.0705172	0.0262779	0.0261158	0.0307415	0.0234818	0.0261841	0.0180668	0.0315589	0.0320264	0.0280676	0.0264464	0.0254732	0.239881	0.0388898	0.0237662	0.0255906	0.0302484	0.0374341	0.0257362	0.0193513	0.0287354
IL12B_E25_F	IL12B	5	0.688646	0.721832	0.732396	0.537581	0.694566	0.796427	0.876091	0.850741	0.835703	0.580726	0.844796	0.824036	0.743453	0.861803	0.600347	0.896003	0.801543	0.760226	0.868306	0.813872	0.840179	0.7781	0.584434	0.680439	0.801932	0.859816	0.854482	0.447019	0.880854	0.793087	0.902019	0.904529	0.921684	0.881124	0.757389	0.4503	0.889361	0.885739	0.822378	0.798894	0.742773	0.542193	0.775909	0.682255	0.723656	0.806266	0.649282
IL12B_P1453_F	IL12B	5	0.767217	0.583608	0.761166	0.729057	0.640931	0.710097	0.796813	0.325541	0.568988	0.489276	0.584209	0.658884	0.776588	0.518582	0.596252	0.661432	0.429341	0.740611	0.710432	0.641842	0.68633	0.698261	0.45951	0.409911	0.673718	0.677838	0.737409	0.645829	0.454052	0.468134	0.581999	0.435001	0.327701	0.607683	0.716483	0.444433	0.556497	0.607112	0.65166	0.648083	0.486281	0.460457	0.683395	0.607541	0.685494	0.341255	0.511746
IL12B_P392_R	IL12B	5	0.806821	0.751031	0.7833	0.649198	0.711122	0.579841	0.721551	0.631479	0.617314	0.588464	0.697032	0.612401	0.731637	0.480481	0.455469	0.600672	0.763866	0.579271	0.660303	0.698714	0.755425	0.596241	0.0302679	0.324505	0.818979	0.688738	0.633862	0.260531	0.267352	0.472933	0.434275	0.369764	0.830836	0.538292	0.550675	0.5147	0.441204	0.638032	0.594558	0.558706	0.398894	0.46734	0.605498	0.650408	0.766034	0.207333	0.419205
IL13_E75_R	IL13	5	0.941451	0.860684	0.897929	0.865021	0.940296	0.854392	0.952291	0.951141	0.942834	0.943548	0.928409	0.885402	0.936555	0.945171	0.936839	0.907469	0.935757	0.906078	0.935428	0.932898	0.932847	0.936718	0.849571	0.940817	0.931504	0.938394	0.887734	0.940042	0.938337	0.924204	0.943238	0.952842	0.950461	0.926696	0.893427	0.862959	0.914598	0.938519	0.937838	0.935771	0.932139	0.83189	0.916563	0.936734	0.90852	0.938226	0.917508
IL16_P226_F	IL16	15	0.62473	0.709794	0.533749	0.686578	0.749713	0.495077	0.518582	0.673424	0.65079	0.599897	0.578066	0.194096	0.234094	0.549709	0.647975	0.525039	0.381258	0.451102	0.582021	0.582277	0.382043	0.657514	0.292591	0.291078	0.495222	0.751706	0.502532	0.264677	0.177971	0.551137	0.328886	0.804173	0.141185	0.684078	0.45572	0.623489	0.519112	0.568825	0.850639	0.524778	0.376084	0.449855	0.467374	0.240413	0.73271	0.849847	0.299404
IL16_P93_R	IL16	15	0.435007	0.631641	0.560563	0.532778	0.788961	0.257423	0.511569	0.591399	0.767888	0.645337	0.691192	0.268613	0.322271	0.571155	0.539216	0.394428	0.216208	0.174755	0.643512	0.603147	0.701254	0.594623	0.345698	0.461682	0.446482	0.450627	0.335085	0.74703	0.232451	0.649609	0.198176	0.797274	0.720738	0.238186	0.368901	0.190608	0.500293	0.613821	0.833772	0.32301	0.323539	0.278765	0.431959	0.598004	0.375967	0.159506	0.29538
IL17RB_E164_R	IL17RB	3	0.0729805	0.0701539	0.0735807	0.162921	0.0634086	0.236494	0.0704426	0.171389	0.14675	0.12789	0.150646	0.125845	0.102671	0.102807	0.0756313	0.0851439	0.0966884	0.106583	0.0630977	0.128498	0.0909168	0.0970311	0.0382391	0.0998658	0.0649313	0.0870682	0.123463	0.107118	0.0591672	0.0879874	0.125963	0.109664	0.0507463	0.0917567	0.119219	0.0679039	0.154426	0.162883	0.073782	0.225289	0.0688644	0.0435318	0.145692	0.178768	0.123356	0.0476363	0.0814228
IL17RB_P788_R	IL17RB	3	0.0243493	0.0366295	0.0418231	0.0425869	0.0685602	0.0226868	0.0197597	0.027357	0.0271357	0.0279017	0.0265342	0.0464792	0.0393747	0.0402962	0.0337044	0.02942	0.0409581	0.0216273	0.0360808	0.048888	0.0471718	0.038786	0.0312166	0.0318001	0.0267248	0.0248263	0.0238291	0.0380414	0.0361839	0.029207	0.0217643	0.0276435	0.0235532	0.038171	0.0329885	0.0320692	0.0226969	0.0345406	0.0480004	0.0254841	0.0351926	0.0290936	0.0349967	0.0542559	0.0414514	0.027338	0.035396
IL18BP_E285_F	IL18BP	11	0.846023	0.69102	0.783835	0.759377	0.605543	0.823407	0.875515	0.789912	0.850237	0.79803	0.798601	0.801347	0.740758	0.810091	0.835585	0.823584	0.845307	0.807124	0.811963	0.793266	0.836838	0.764604	0.812453	0.865486	0.831255	0.820815	0.835235	0.85888	0.783939	0.822451	0.796533	0.853392	0.82696	0.852048	0.736143	0.850351	0.806263	0.786147	0.766702	0.777361	0.862123	0.767698	0.816383	0.644224	0.78749	0.859863	0.864219
IL18BP_P51_R	IL18BP	11	0.358676	0.362557	0.336025	0.427161	0.352994	0.595273	0.469549	0.67674	0.671263	0.53271	0.599842	0.531543	0.478187	0.742125	0.609326	0.607568	0.667392	0.62768	0.266809	0.62832	0.804057	0.662465	0.53625	0.785236	0.664572	0.645014	0.587853	0.652504	0.722327	0.63805	0.535434	0.725171	0.549385	0.654298	0.430265	0.589592	0.64719	0.645283	0.578086	0.503233	0.654148	0.49345	0.625902	0.253274	0.660689	0.807686	0.681152
IL1A_E113_R	IL1A	2	0.958816	0.963875	0.960955	0.954578	0.929975	0.965458	0.973529	0.966333	0.969409	0.97348	0.967786	0.955921	0.961988	0.953797	0.952509	0.960302	0.963874	0.960503	0.955731	0.961026	0.951655	0.955118	0.92477	0.954982	0.963308	0.956893	0.960466	0.963366	0.964299	0.963986	0.972866	0.967116	0.947288	0.963148	0.94803	0.960102	0.964864	0.963985	0.964092	0.964687	0.963413	0.952696	0.957626	0.965219	0.943725	0.963969	0.969651
IL1B_P582_R	IL1B	2	0.844226	0.88756	0.866124	0.873029	0.800162	0.897336	0.876538	0.908373	0.926563	0.834331	0.909461	0.86292	0.878519	0.871897	0.843563	0.887113	0.905467	0.880482	0.83255	0.882676	0.871422	0.86807	0.747194	0.90452	0.888355	0.89249	0.850714	0.918534	0.916818	0.883719	0.91031	0.907826	0.899617	0.878025	0.835961	0.852815	0.865887	0.912662	0.885316	0.893003	0.899799	0.733622	0.880081	0.873445	0.842037	0.927579	0.899019
IL1B_P829_F	IL1B	2	0.573858	0.475145	0.579065	0.500079	0.46494	0.518237	0.671514	0.554979	0.595587	0.557323	0.55818	0.548794	0.49474	0.509559	0.533038	0.547634	0.505458	0.485819	0.522174	0.514316	0.468564	0.504411	0.505023	0.582183	0.543503	0.504859	0.603523	0.597583	0.555209	0.539059	0.679826	0.460594	0.623644	0.634963	0.488383	0.560616	0.460673	0.5967	0.590025	0.686463	0.561316	0.584104	0.536495	0.599733	0.467274	0.544709	0.547254
IL1RN_E42_F	IL1RN	2	0.709579	0.48636	0.578275	0.460612	0.311084	0.631556	0.881094	0.325493	0.748384	0.212813	0.778231	0.657207	0.771622	0.414705	0.491168	0.607463	0.33706	0.716613	0.658214	0.631965	0.777224	0.363841	0.333501	0.383507	0.744071	0.588585	0.590009	0.260582	0.65025	0.533979	0.532451	0.849242	0.551292	0.610384	0.592443	0.512614	0.604921	0.547721	0.77476	0.6612	0.523012	0.516165	0.676875	0.545021	0.373731	0.234773	0.73556
IL1RN_P93_R	IL1RN	2	0.583852	0.357093	0.458538	0.359168	0.200439	0.516009	0.749733	0.265541	0.701622	0.155861	0.739035	0.549383	0.593703	0.328214	0.358089	0.436517	0.248583	0.625128	0.517952	0.548657	0.722371	0.234389	0.211259	0.23639	0.517685	0.469806	0.482933	0.197448	0.694466	0.37331	0.433632	0.604555	0.539103	0.456603	0.492235	0.485253	0.473886	0.390095	0.762254	0.534903	0.500875	0.354356	0.559527	0.439037	0.3062	0.193403	0.743613
IL2_P607_R	IL2	4	0.704051	0.501013	0.598421	0.374529	0.287108	0.523242	0.845873	0.669162	0.51978	0.260775	0.567509	0.568495	0.631623	0.329193	0.474705	0.540588	0.38285	0.54055	0.730882	0.652887	0.316137	0.434957	0.408444	0.324873	0.550103	0.389728	0.571839	0.342006	0.647484	0.445351	0.560084	0.311445	0.245614	0.489614	0.565236	0.287052	0.635753	0.654743	0.639438	0.582203	0.580836	0.388414	0.49891	0.837994	0.312148	0.0834538	0.398113
IL3_P556_F	IL3	5	0.935218	0.954966	0.88357	0.919791	0.93941	0.775453	0.951106	0.949145	0.948906	0.932724	0.947888	0.879706	0.943513	0.944013	0.943824	0.948825	0.940238	0.915811	0.95033	0.938414	0.932354	0.932651	0.907551	0.942365	0.944048	0.94441	0.932395	0.94393	0.946621	0.938189	0.941582	0.945472	0.94313	0.939751	0.895756	0.945731	0.931304	0.945102	0.939735	0.937092	0.946087	0.739523	0.930044	0.94344	0.917243	0.948308	0.944877
IL4_P262_R	IL4	5	0.563949	0.372584	0.509979	0.476723	0.538915	0.42139	0.830953	0.684779	0.733607	0.742192	0.766292	0.619662	0.679724	0.722439	0.711913	0.715657	0.69048	0.662087	0.674219	0.720432	0.712871	0.665734	0.563895	0.513564	0.767908	0.783247	0.673394	0.678479	0.745751	0.730237	0.701902	0.775506	0.612673	0.636491	0.520992	0.408338	0.690817	0.750013	0.576001	0.755726	0.590771	0.510879	0.59774	0.656748	0.486148	0.214846	0.699218
IL6_E168_F	IL6	7	0.270197	0.579441	0.457093	0.604344	0.682695	0.241273	0.17561	0.111917	0.150082	0.10262	0.173158	0.152564	0.258468	0.233221	0.349925	0.222423	0.11701	0.477952	0.178361	0.4405	0.732722	0.496539	0.0926442	0.583549	0.236028	0.286988	0.189382	0.150515	0.721579	0.147972	0.115617	0.643517	0.437104	0.465143	0.24913	0.166558	0.135067	0.277499	0.12187	0.177729	0.214637	0.0894032	0.166914	0.121841	0.727865	0.0824443	0.151546
IL6_P213_R	IL6	7	0.0341446	0.0976053	0.228181	0.129976	0.290845	0.0469302	0.0641881	0.0327761	0.0559191	0.0404469	0.0783512	0.0652234	0.0411514	0.0482937	0.0682272	0.123055	0.389199	0.239514	0.0671422	0.254491	0.242093	0.14639	0.130115	0.120159	0.264869	0.463032	0.107608	0.100374	0.0421782	0.121121	0.0672393	0.350557	0.356664	0.0558057	0.0896629	0.226984	0.110378	0.143426	0.214498	0.055009	0.0969163	0.0443342	0.0995403	0.0736986	0.364914	0.677059	0.0838257
IL6_P611_F	IL6	7	0.0269195	0.0420415	0.038575	0.0795368	0.0443972	0.070755	0.0201454	0.0354197	0.031367	0.0249658	0.050502	0.0555395	0.0347301	0.0520227	0.0386505	0.104656	0.0341643	0.266696	0.0817853	0.0870004	0.0341586	0.0388853	0.032288	0.181647	0.127386	0.0378673	0.0309886	0.0311526	0.0347002	0.184153	0.0229616	0.0528463	0.0242403	0.108762	0.0379152	0.0367577	0.0741568	0.0567351	0.181018	0.0614306	0.0416108	0.0351624	0.0488443	0.04068	0.0400832	0.0259544	0.0343331
IL8_E118_R	IL8	4	0.0620266	0.170394	0.0482785	0.149807	0.0932447	0.125089	0.101807	0.11315	0.122691	0.0866228	0.109773	0.0996502	0.24182	0.104517	0.0772994	0.112556	0.085388	0.094391	0.188729	0.108161	0.100141	0.10742	0.0969255	0.0566654	0.0848223	0.068565	0.099192	0.125429	0.0924257	0.0975347	0.11379	0.0775078	0.0867129	0.112216	0.0717434	0.0969641	0.119144	0.0974469	0.0772535	0.179111	0.0626194	0.0721262	0.0812318	0.0570564	0.0879257	0.0942728	0.127441
IL8_P83_F	IL8	4	0.0888693	0.173996	0.256545	0.11555	0.164127	0.165339	0.347557	0.129605	0.116481	0.0959416	0.169797	0.330812	0.527159	0.125607	0.190221	0.23475	0.137795	0.184157	0.225947	0.20484	0.125821	0.124461	0.29259	0.0921745	0.143609	0.18425	0.142407	0.127607	0.12189	0.210326	0.217927	0.144721	0.0837164	0.225239	0.198157	0.166351	0.275446	0.300058	0.214926	0.286527	0.142049	0.105394	0.169168	0.151235	0.144582	0.134698	0.157781
IMPACT_P186_F	IMPACT	18	0.332261	0.0251063	0.0240851	0.0258815	0.0272715	0.0313374	0.0394736	0.0282	0.0378753	0.0277561	0.0372696	0.0379362	0.023963	0.0325394	0.0284952	0.0312209	0.03384	0.0267356	0.028466	0.0499152	0.0330634	0.0255264	0.0297015	0.0318723	0.0322472	0.0318765	0.028266	0.0342799	0.0361996	0.0300801	0.0301422	0.0239657	0.0304449	0.0316456	0.031825	0.0311481	0.0337543	0.0267436	0.0229316	0.0381919	0.028113	0.0396367	0.0451558	0.0247657	0.0384276	0.0372983	0.0283091
IMPACT_P234_R	IMPACT	18	0.688027	0.078389	0.0694627	0.192652	0.0620266	0.134966	0.067711	0.149672	0.0579432	0.0708978	0.164387	0.0873562	0.0723524	0.112874	0.189415	0.0947719	0.0988795	0.0805542	0.439211	0.277568	0.114516	0.0761794	0.0474824	0.104278	0.0820931	0.107825	0.258477	0.116934	0.0962057	0.116531	0.202528	0.0752611	0.113256	0.0942656	0.132397	0.090135	0.0729904	0.0955467	0.075762	0.111019	0.100919	0.0676184	0.112635	0.069431	0.218242	0.0832026	0.0870636
INHA_P1144_R	INHA	2	0.42215	0.576572	0.0385938	0.758467	0.05697	0.160942	0.0612154	0.724914	0.0719199	0.0714656	0.0599799	0.648126	0.40421	0.638726	0.0554764	0.545881	0.0600498	0.647525	0.587132	0.0682874	0.53059	0.0544258	0.274419	0.0426927	0.462578	0.442905	0.477921	0.884754	0.882478	0.497695	0.06995	0.0417565	0.86363	0.499801	0.546564	0.77358	0.0538773	0.0655091	0.0382748	0.207375	0.0470995	0.779449	0.260611	0.52501	0.771487	0.129456	0.372366
INHA_P1189_F	INHA	2	0.452491	0.513094	0.0682346	0.614132	0.0869144	0.199622	0.0721856	0.682488	0.262803	0.0866838	0.0677222	0.574588	0.325005	0.555459	0.0824384	0.297878	0.0580808	0.52527	0.398444	0.106321	0.383729	0.0679238	0.231534	0.0611949	0.373078	0.322844	0.46823	0.806984	0.787013	0.263244	0.0791059	0.0697198	0.784695	0.343502	0.453782	0.717916	0.0860915	0.0934948	0.0504136	0.273684	0.0916499	0.673874	0.237383	0.640339	0.653298	0.211105	0.168365
INS_P248_F	INS	11	0.727007	0.397299	0.803047	0.668191	0.264425	0.751115	0.702098	0.311127	0.373231	0.234137	0.491447	0.554318	0.685838	0.425865	0.432428	0.494666	0.354433	0.689989	0.591333	0.509529	0.291082	0.653876	0.271759	0.644336	0.486729	0.608065	0.59751	0.273597	0.425089	0.432394	0.526192	0.541561	0.181638	0.346083	0.551238	0.309226	0.469666	0.510251	0.355626	0.530849	0.358469	0.293155	0.38462	0.65061	0.582259	0.147595	0.502855
INS_P804_R	INS	11	0.847208	0.868347	0.785813	0.750317	0.919537	0.672904	0.917836	0.722932	0.657708	0.765902	0.838855	0.905925	0.931409	0.919952	0.684899	0.860367	0.844866	0.906989	0.802937	0.877999	0.794882	0.89473	0.816837	0.928549	0.930788	0.840082	0.827345	0.701649	0.912114	0.690479	0.702002	0.758342	0.386705	0.662098	0.832301	0.814229	0.928138	0.835925	0.919108	0.892649	0.76718	0.737673	0.776101	0.724736	0.854103	0.927674	0.804314
INSR_E97_F	INSR	19	0.120486	0.117458	0.093048	0.0961245	0.147188	0.0973945	0.134855	0.0820861	0.0769156	0.101942	0.119207	0.110959	0.144537	0.157595	0.110429	0.110278	0.121061	0.0912175	0.0871482	0.171688	0.141061	0.120476	0.183259	0.106231	0.0787256	0.11097	0.0930919	0.120997	0.0875081	0.142284	0.120412	0.102808	0.109323	0.132304	0.112235	0.120766	0.157201	0.118719	0.0839899	0.11103	0.107396	0.107317	0.105669	0.0874073	0.101145	0.124427	0.122779
INSR_P1063_R	INSR	19	0.0558365	0.119918	0.0973957	0.101874	0.0789435	0.187017	0.143384	0.0702231	0.147702	0.0873013	0.12226	0.0800644	0.173229	0.0759513	0.0670006	0.0922902	0.0735994	0.27045	0.543522	0.111101	0.0819338	0.0730549	0.0697858	0.0535354	0.0699527	0.0714188	0.0834316	0.0904345	0.0560746	0.0876018	0.156698	0.0761692	0.0458685	0.0729758	0.112893	0.0559626	0.122562	0.107731	0.0510937	0.131892	0.0721085	0.129849	0.0719544	0.103935	0.079951	0.0999783	0.0568705
IPF1_P234_F	IPF1	13	0.146438	0.257909	0.155223	0.171217	0.16984	0.347834	0.288684	0.186332	0.282453	0.213247	0.254398	0.186254	0.22528	0.14233	0.146771	0.224513	0.125086	0.218094	0.28241	0.287833	0.122439	0.137073	0.119074	0.124579	0.114298	0.221084	0.205491	0.12751	0.100757	0.141828	0.311804	0.174793	0.116545	0.199937	0.324949	0.133652	0.141983	0.257352	0.116301	0.234278	0.164865	0.133462	0.245499	0.247546	0.135786	0.120497	0.159743
IPF1_P750_F	IPF1	13	0.762158	0.867516	0.827215	0.89355	0.679841	0.914814	0.665753	0.958584	0.908956	0.95025	0.937542	0.897541	0.879564	0.949933	0.899048	0.889327	0.951272	0.831153	0.830277	0.8766	0.929313	0.859954	0.813612	0.944359	0.959777	0.890207	0.867104	0.958805	0.954343	0.917968	0.951303	0.908967	0.961447	0.903072	0.836669	0.945942	0.941598	0.913663	0.916908	0.927157	0.924302	0.883679	0.463531	0.919914	0.931749	0.95203	0.917671
IRAK1_P312_F	IRAK1	X	0.684938	0.652706	0.362	0.555649	0.616916	0.576519	0.0628462	0.0423082	0.0952984	0.0355309	0.548218	0.076465	0.092424	0.329814	0.710267	0.0965382	0.0928747	0.0999958	0.152639	0.122939	0.431927	0.077406	0.074829	0.0552072	0.0764125	0.686752	0.0844965	0.0465891	0.086047	0.660066	0.0673363	0.387844	0.0351693	0.0861128	0.587966	0.0755533	0.0926033	0.094501	0.0801436	0.623475	0.0567803	0.767591	0.586827	0.0842002	0.0729848	0.0433203	0.0926455
IRAK1_P455_R	IRAK1	X	0.519745	0.485841	0.236743	0.46719	0.482872	0.523592	0.0185325	0.0171455	0.0169437	0.0161711	0.307352	0.0403039	0.0214483	0.185757	0.350858	0.0227675	0.0223879	0.0216617	0.0244015	0.0446034	0.285608	0.0356787	0.0224884	0.0226614	0.0201857	0.529513	0.0213001	0.0225237	0.0241383	0.459582	0.018773	0.24429	0.016159	0.0380611	0.339288	0.0359106	0.0260046	0.0331552	0.0203337	0.339845	0.0251387	0.59364	0.403961	0.0215627	0.0294715	0.0184422	0.031304
IRAK3_E130_F	IRAK3	12	0.534305	0.608378	0.61408	0.651551	0.708785	0.387252	0.0259839	0.83264	0.460104	0.824743	0.0431225	0.450692	0.529845	0.706221	0.0428743	0.577925	0.642515	0.478084	0.372298	0.112404	0.603357	0.607088	0.341673	0.782731	0.502573	0.609852	0.556331	0.0473616	0.754306	0.413486	0.58895	0.704842	0.0380113	0.656415	0.0489742	0.748737	0.0331317	0.20755	0.801045	0.266099	0.588901	0.789936	0.0522652	0.0414377	0.690234	0.86265	0.0442964
IRAK3_P13_F	IRAK3	12	0.761003	0.826859	0.812175	0.852911	0.891501	0.587994	0.026866	0.936843	0.651968	0.869419	0.0497629	0.584516	0.772926	0.899014	0.0673265	0.51032	0.795823	0.684716	0.599885	0.12508	0.837819	0.806248	0.437018	0.903618	0.584333	0.806897	0.716855	0.0567748	0.911891	0.664899	0.77699	0.813368	0.0355948	0.382539	0.0386026	0.885402	0.0731948	0.336314	0.912003	0.0432976	0.712963	0.832149	0.0568359	0.0590453	0.876552	0.949535	0.0486563
IRAK3_P185_F	IRAK3	12	0.716765	0.801894	0.780489	0.798559	0.830204	0.629183	0.270447	0.912676	0.665202	0.915241	0.194826	0.739999	0.726859	0.87536	0.1021	0.727655	0.776535	0.645675	0.569375	0.639495	0.795324	0.783094	0.627788	0.87955	0.662201	0.802257	0.70253	0.69355	0.862715	0.638888	0.639174	0.870051	0.242642	0.802226	0.199785	0.839183	0.719864	0.531163	0.880668	0.511283	0.775806	0.829817	0.252791	0.227811	0.823285	0.912952	0.149824
IRF5_E101_F	IRF5	7	0.217402	0.263585	0.280052	0.306524	0.285219	0.341167	0.165945	0.373024	0.367379	0.379789	0.256507	0.266053	0.2651	0.36011	0.277417	0.266253	0.369605	0.288881	0.176847	0.333456	0.3393	0.267507	0.191046	0.311786	0.238137	0.251013	0.236916	0.391405	0.333487	0.35549	0.41791	0.266281	0.266932	0.280224	0.244432	0.30336	0.342705	0.327785	0.231386	0.28528	0.299705	0.406641	0.260092	0.336018	0.271683	0.363212	0.277994
IRF5_P123_F	IRF5	7	0.0890874	0.128985	0.101446	0.0939526	0.0898554	0.126783	0.0998591	0.10552	0.131719	0.087809	0.112649	0.133183	0.103275	0.121384	0.10186	0.109184	0.107038	0.105089	0.125281	0.134833	0.108222	0.119748	0.0891119	0.100748	0.106225	0.106894	0.101184	0.0987428	0.0897789	0.101751	0.0950576	0.0799297	0.10557	0.0959833	0.103305	0.0977249	0.102541	0.128655	0.0990179	0.104985	0.0883223	0.0855352	0.107236	0.109164	0.108597	0.103962	0.141312
IRF7_E236_R	IRF7	11	0.131468	0.141587	0.137105	0.180197	0.180768	0.197334	0.178215	0.120888	0.149879	0.121459	0.14384	0.141604	0.177628	0.243965	0.137588	0.121559	0.118069	0.153513	0.150628	0.181907	0.166912	0.108659	0.0481633	0.0926356	0.105548	0.110204	0.102666	0.138438	0.134768	0.0990032	0.125525	0.136134	0.0956854	0.128824	0.126145	0.115408	0.159664	0.176319	0.11003	0.0987148	0.112127	0.152938	0.12691	0.16552	0.12893	0.13694	0.117516
IRF7_P277_R	IRF7	11	0.0269821	0.022559	0.03697	0.0250557	0.0289779	0.0330121	0.0276455	0.0236186	0.0217401	0.0293281	0.0325547	0.0390678	0.0331613	0.212852	0.0293282	0.0358199	0.0342929	0.0273093	0.0273648	0.0477209	0.232611	0.0316609	0.0293769	0.0301645	0.0395926	0.0304941	0.0247749	0.0309997	0.037343	0.0312335	0.0245368	0.0244308	0.0259493	0.0289686	0.0248428	0.0285653	0.0278499	0.0327446	0.0284763	0.0376301	0.035481	0.0321762	0.0298422	0.039083	0.0350993	0.0406268	0.0408004
ISL1_E87_R	ISL1	5	0.285042	0.0811463	0.0574504	0.120836	0.0807838	0.0914511	0.0852629	0.582153	0.0989404	0.105021	0.104941	0.1167	0.225928	0.133025	0.0713299	0.47571	0.158586	0.101387	0.368012	0.125307	0.102146	0.0876774	0.051497	0.09325	0.0763185	0.0944138	0.0998282	0.105147	0.0948406	0.0785423	0.251357	0.0737039	0.0878099	0.0814836	0.363008	0.075278	0.112639	0.0924507	0.0821894	0.0942483	0.286543	0.088366	0.0915907	0.0955319	0.106332	0.0764971	0.0794393
ISL1_P379_F	ISL1	5	0.406485	0.0816723	0.063174	0.445461	0.0819496	0.720765	0.0631904	0.659657	0.0819978	0.101214	0.138794	0.0960575	0.460541	0.109178	0.140012	0.674936	0.0913491	0.297837	0.339356	0.142482	0.0891082	0.0637185	0.0568934	0.0748675	0.0377126	0.0667527	0.209119	0.0626904	0.611526	0.0698197	0.600897	0.0696408	0.355218	0.0686474	0.362271	0.0410069	0.0773506	0.0809534	0.0521917	0.124609	0.387016	0.0512138	0.137451	0.48129	0.0793399	0.0464825	0.0716273
ISL1_P554_F	ISL1	5	0.407419	0.0573523	0.1157	0.397092	0.057161	0.706012	0.05938	0.61108	0.058477	0.0596534	0.110573	0.0606397	0.0957139	0.0895295	0.124432	0.705776	0.055303	0.370339	0.465286	0.0863494	0.209117	0.514019	0.0279276	0.0507279	0.0543962	0.0568864	0.342009	0.0638001	0.697617	0.0858703	0.0899784	0.0403604	0.445465	0.0584017	0.340379	0.0501337	0.0709286	0.0406574	0.0332149	0.0970474	0.749782	0.0694581	0.101115	0.603148	0.0492644	0.0423282	0.0643381
ITGA2_E120_F	ITGA2	5	0.0263274	0.0416118	0.0204544	0.0297258	0.0371458	0.0226826	0.0229626	0.0315011	0.0248217	0.0471166	0.0346686	0.0511976	0.0274491	0.0409301	0.0422899	0.0288938	0.0328167	0.0332552	0.0264875	0.0537014	0.0475863	0.0348812	0.0237019	0.0289643	0.0227167	0.035067	0.0392522	0.0354383	0.0344192	0.0354974	0.029105	0.0318873	0.0258447	0.0378644	0.038477	0.0384337	0.0260064	0.0241675	0.0331503	0.0287822	0.0274405	0.0314439	0.0339584	0.0254529	0.0439557	0.0246344	0.0352617
ITGA2_P26_R	ITGA2	5	0.0336639	0.0573803	0.0492477	0.0266524	0.0433973	0.0564977	0.0672893	0.0274666	0.0959388	0.0355345	0.0504192	0.058199	0.0371461	0.0513785	0.0375175	0.0414789	0.044447	0.0492411	0.0345493	0.0591998	0.0465128	0.049272	0.0388321	0.0331098	0.0364012	0.0366045	0.0384524	0.041809	0.0467696	0.0445247	0.0674444	0.0275789	0.0402423	0.0512016	0.0477652	0.0493658	0.0952266	0.035922	0.0347063	0.0347114	0.0349289	0.041163	0.0458924	0.0578294	0.0515845	0.0482307	0.0409233
ITGA6_P298_R	ITGA6	2	0.0710144	0.167585	0.108146	0.0654795	0.156194	0.179099	0.142706	0.112503	0.204696	0.188921	0.142872	0.133796	0.0727384	0.113276	0.0914382	0.126526	0.0706343	0.108598	0.312981	0.118849	0.0994131	0.0463854	0.0363405	0.0619567	0.0742796	0.0631047	0.0693254	0.0830046	0.0759067	0.128276	0.126921	0.0518191	0.0568343	0.13055	0.0896688	0.0572325	0.330631	0.0761742	0.0439605	0.0993105	0.0476247	0.0622169	0.173709	0.0764076	0.110676	0.137134	0.071594
ITGA6_P718_R	ITGA6	2	0.937282	0.951645	0.933611	0.90893	0.656369	0.952607	0.940319	0.584716	0.729193	0.884882	0.772447	0.927958	0.954355	0.792571	0.753519	0.833187	0.666169	0.933997	0.861791	0.791029	0.901369	0.798962	0.807514	0.555738	0.847017	0.879145	0.928089	0.589022	0.525743	0.692131	0.776382	0.92754	0.457507	0.897362	0.902739	0.891661	0.697726	0.767871	0.943896	0.889956	0.76284	0.861557	0.763698	0.862641	0.736769	0.401151	0.799891
ITGB1_P451_F	ITGB1	10	0.101908	0.128305	0.0865506	0.112577	0.11699	0.169846	0.118042	0.118567	0.155891	0.154628	0.14852	0.133958	0.116119	0.152487	0.102369	0.128161	0.117569	0.127954	0.0993335	0.156022	0.141848	0.090635	0.0393774	0.0736589	0.0939359	0.0905054	0.0952012	0.1038	0.131215	0.137794	0.0362817	0.0712288	0.0838131	0.110324	0.0924257	0.103254	0.161338	0.0974384	0.0753964	0.0611223	0.0976618	0.10783	0.101763	0.124373	0.098027	0.0937491	0.100722
ITGB4_E144_F	ITGB4	17	0.0412847	0.0365128	0.0343853	0.0434567	0.0370037	0.0480235	0.0367796	0.0398915	0.0248486	0.0284319	0.0375926	0.0583392	0.0404272	0.0554568	0.0509734	0.0424021	0.0341084	0.0371838	0.0319064	0.0541951	0.0385441	0.0405449	0.0272949	0.0372146	0.0325879	0.0443365	0.0305326	0.0437348	0.0499839	0.047977	0.0308848	0.0392083	0.0242066	0.0435536	0.0444512	0.0590391	0.0363757	0.0398021	0.0633572	0.0366785	0.0380474	0.0401087	0.03956	0.0433855	0.0532853	0.027328	0.047461
ITGB4_P517_F	ITGB4	17	0.220192	0.126153	0.12236	0.101852	0.0793056	0.104576	0.146193	0.0709087	0.0729131	0.136778	0.111502	0.143311	0.118592	0.110406	0.103407	0.103217	0.0817632	0.108117	0.0958085	0.116685	0.12992	0.13827	0.0878103	0.066323	0.0786665	0.0925954	0.0919075	0.0827689	0.0706315	0.108893	0.158514	0.0978136	0.0829441	0.0989573	0.147399	0.0865174	0.0887118	0.0900134	0.124437	0.167629	0.0975563	0.100599	0.141265	0.132399	0.112241	0.068631	0.112123
ITK_E166_R	ITK	5	0.941519	0.899657	0.882965	0.84838	0.930353	0.446722	0.945307	0.921227	0.903225	0.926137	0.855016	0.86199	0.898752	0.914451	0.919826	0.912552	0.903362	0.845441	0.889878	0.898571	0.915009	0.924458	0.886561	0.918676	0.862992	0.915388	0.921652	0.94289	0.929621	0.928096	0.638011	0.919599	0.840497	0.923614	0.848085	0.8556	0.862534	0.92453	0.927024	0.825188	0.924073	0.874577	0.823746	0.682499	0.868392	0.940386	0.829222
ITK_P114_F	ITK	5	0.734016	0.792985	0.587692	0.413853	0.767719	0.380657	0.913847	0.327489	0.508875	0.335174	0.714218	0.694856	0.604336	0.678619	0.797375	0.681481	0.851123	0.609025	0.829703	0.790655	0.653349	0.644268	0.640694	0.298076	0.741552	0.755296	0.70567	0.255015	0.631826	0.771628	0.5146	0.365368	0.738625	0.592124	0.556309	0.568821	0.72814	0.832622	0.485668	0.572463	0.662338	0.43023	0.638489	0.579175	0.495887	0.648361	0.633301
ITPR2_P804_F	ITPR2	12	0.07131	0.169308	0.605516	0.0738864	0.0885794	0.0723538	0.0790977	0.0588472	0.0763335	0.115068	0.110647	0.0809142	0.0960032	0.079486	0.0929329	0.0961622	0.0725642	0.0813811	0.336968	0.0901212	0.0843453	0.534344	0.0542294	0.0681888	0.0722411	0.0781012	0.0732516	0.0784284	0.0907703	0.0974896	0.0869047	0.0682983	0.0694383	0.0998824	0.0873287	0.0852408	0.177301	0.101419	0.0578333	0.0841655	0.0666524	0.0752414	0.120374	0.0676918	0.0911725	0.0749784	0.0869188
ITPR3_E86_R	ITPR3	6	0.0490936	0.0355024	0.0514018	0.0629157	0.0583688	0.0467002	0.0436087	0.0370596	0.0324753	0.0306764	0.0335087	0.0554447	0.0462373	0.0471427	0.0495573	0.0457375	0.0484534	0.0597674	0.0427159	0.0514268	0.0594198	0.0559398	0.0339955	0.0557506	0.034196	0.0469857	0.0466262	0.0545876	0.0440619	0.04373	0.0274991	0.0483166	0.0300744	0.0456902	0.0503543	0.0489473	0.0378449	0.0348605	0.0538398	0.057797	0.0408574	0.0483931	0.034808	0.0418379	0.0465098	0.0519606	0.0590974
ITPR3_P1112_F	ITPR3	6	0.0417331	0.0325479	0.0323222	0.0409341	0.0504771	0.0453073	0.046597	0.0376275	0.0418409	0.0321929	0.0404159	0.0474216	0.0292593	0.0455595	0.0387063	0.0431327	0.0429572	0.037499	0.0377548	0.0536567	0.0383635	0.0412653	0.0291984	0.0431503	0.035212	0.0379021	0.0372342	0.0404745	0.0466011	0.0429045	0.0315702	0.0293342	0.0329179	0.0434892	0.0356569	0.0499121	0.0491998	0.0491021	0.0420598	0.0349379	0.0446752	0.0435526	0.0379572	0.0340259	0.0501795	0.0489237	0.0406323
JAG1_P66_F	JAG1	20	0.0576945	0.0471879	0.069368	0.0518331	0.0643245	0.0617448	0.0678659	0.0404756	0.0565317	0.0791047	0.0540767	0.0724783	0.0709393	0.0676658	0.0652864	0.05537	0.0556571	0.0746679	0.0822058	0.0779922	0.0708509	0.0597985	0.0635157	0.0663843	0.0571979	0.0528389	0.0515562	0.0548212	0.068411	0.0647874	0.0539064	0.0507878	0.0427403	0.0499557	0.0604176	0.055704	0.0720261	0.0770638	0.0436704	0.0562996	0.0415454	0.0613219	0.0529432	0.0492114	0.054142	0.0555991	0.0433961
JAG2_E54_F	JAG2	14	0.0283877	0.0252107	0.045895	0.0433462	0.0330137	0.0475018	0.0332711	0.0307107	0.0295511	0.039543	0.062548	0.0514107	0.0301155	0.0608897	0.0405474	0.0418657	0.0366779	0.0379743	0.0248664	0.0586197	0.0464418	0.0387257	0.034522	0.0390708	0.0345787	0.0413382	0.0276829	0.0455029	0.0387179	0.0477705	0.0422737	0.0317873	0.0337398	0.0472587	0.038436	0.0641504	0.0459046	0.0481729	0.0366124	0.0398601	0.0387188	0.0402333	0.0402836	0.0384664	0.0457143	0.0490651	0.0421056
JAG2_P264_F	JAG2	14	0.0498254	0.0411477	0.0588707	0.0553734	0.0413993	0.0411321	0.0334377	0.030478	0.0315404	0.0382224	0.0630483	0.0648344	0.0440919	0.0661997	0.0543284	0.0459961	0.0403915	0.0482182	0.034496	0.0653616	0.0577472	0.14889	0.0302023	0.0495144	0.0394524	0.0468285	0.0311443	0.0607321	0.048946	0.0573943	0.0557879	0.0468292	0.0422925	0.0470787	0.0434829	0.0656386	0.0506029	0.0525409	0.0440173	0.0350066	0.0459136	0.0503094	0.0450973	0.0431144	0.0662168	0.042085	0.0587414
JAK2_P772_R	JAK2	9	0.0563025	0.0315411	0.0639873	0.0511701	0.0564886	0.0722876	0.0478405	0.0556805	0.0781231	0.0389175	0.0600379	0.0915005	0.0581669	0.0837856	0.0668812	0.0413809	0.0645053	0.0520784	0.0574319	0.0845302	0.0518265	0.0706812	0.0383858	0.0473245	0.036503	0.0487805	0.0536008	0.0807617	0.0418338	0.0501786	0.0668089	0.0523089	0.0679542	0.0536079	0.0439635	0.0627472	0.0318554	0.0544724	0.0443112	0.0243806	0.0412713	0.0589074	0.0428377	0.0402607	0.0600202	0.0456765	0.0720458
JAK3_E64_F	JAK3	19	0.0681289	0.0524301	0.110706	0.134003	0.71085	0.0780876	0.0595067	0.0455351	0.0659832	0.0517217	0.053762	0.0774391	0.458943	0.052887	0.0654462	0.0574556	0.377746	0.42684	0.0696171	0.0789642	0.0925673	0.312395	0.0270013	0.0451956	0.130732	0.0899116	0.0752198	0.0593013	0.117027	0.0498963	0.0521799	0.0675103	0.033561	0.0746704	0.124119	0.159633	0.044997	0.0648296	0.0431634	0.0369674	0.0523551	0.0876513	0.0630934	0.405304	0.0586919	0.0358555	0.0570783
JAK3_P1075_R	JAK3	19	0.411984	0.39141	0.582929	0.430477	0.322285	0.516904	0.768624	0.449753	0.499878	0.288669	0.68084	0.587664	0.791415	0.39608	0.40953	0.677978	0.36757	0.602451	0.640225	0.638884	0.678915	0.43085	0.328352	0.353535	0.580702	0.561791	0.528493	0.287093	0.214464	0.443204	0.619861	0.830868	0.294669	0.475426	0.533106	0.311007	0.422625	0.627044	0.649825	0.620779	0.380061	0.360171	0.654861	0.489786	0.524934	0.174616	0.77652
JAK3_P156_R	JAK3	19	0.672274	0.753149	0.740346	0.78901	0.853238	0.106805	0.509504	0.89256	0.800345	0.714499	0.637059	0.5838	0.702303	0.42497	0.398616	0.573548	0.828587	0.799502	0.578056	0.575148	0.650301	0.797311	0.605186	0.62188	0.640292	0.705572	0.480599	0.900127	0.869876	0.253671	0.422832	0.850904	0.0843723	0.381123	0.681168	0.847689	0.393299	0.712707	0.773031	0.170502	0.481442	0.730921	0.652696	0.615262	0.829031	0.699809	0.768398
JUNB_P1149_R	JUNB	19	0.0751031	0.0732629	0.0816795	0.0614922	0.0740805	0.0742787	0.0593794	0.060714	0.0675433	0.0590504	0.0675098	0.0629693	0.0721227	0.0684757	0.0777346	0.0641851	0.069705	0.0657284	0.068734	0.0831239	0.0811707	0.079536	0.074398	0.0614691	0.0592054	0.0605421	0.0760895	0.0908189	0.0597864	0.100695	0.0657854	0.0490086	0.0515847	0.0700951	0.0775992	0.0841934	0.0943987	0.102954	0.0616147	0.071677	0.0620237	0.109298	0.061183	0.0545776	0.0803554	0.0765019	0.0757265
KCNK4_E3_F	KCNK4	11	0.559078	0.416853	0.733073	0.813454	0.77504	0.54418	0.526614	0.216055	0.199477	0.186501	0.247194	0.43165	0.617171	0.498026	0.2331	0.500918	0.435204	0.695935	0.536524	0.283877	0.681586	0.669935	0.133826	0.480977	0.182258	0.363493	0.392984	0.528975	0.377786	0.17114	0.333602	0.542347	0.118505	0.294774	0.506196	0.361452	0.221736	0.213633	0.524548	0.668505	0.250006	0.246706	0.192295	0.422088	0.183406	0.579356	0.544205
KCNK4_P171_R	KCNK4	11	0.548615	0.300711	0.511779	0.643924	0.413508	0.220287	0.594601	0.306788	0.198494	0.515764	0.405638	0.334002	0.578961	0.532003	0.327582	0.484342	0.54241	0.542987	0.307019	0.374212	0.627782	0.523811	0.281627	0.781062	0.290719	0.41283	0.423324	0.301682	0.296141	0.386203	0.361308	0.538633	0.260466	0.447399	0.35679	0.306659	0.379491	0.38975	0.577866	0.60051	0.241948	0.278416	0.385942	0.62005	0.249064	0.233197	0.449381
KCNQ1_E349_R	KCNQ1	11	0.0429236	0.057367	0.0729628	0.059834	0.0603668	0.0699688	0.0468557	0.0381386	0.0394873	0.0571066	0.0589649	0.0679828	0.0614581	0.0629124	0.0517864	0.0589635	0.0521907	0.0646244	0.03458	0.0722735	0.0728817	0.0638703	0.0413951	0.0479868	0.0458576	0.0589512	0.0497173	0.0577925	0.0530822	0.0650464	0.0509326	0.0460106	0.0378795	0.0568052	0.05478	0.0689431	0.0562898	0.0788907	0.0493387	0.0406786	0.044174	0.0637259	0.0516099	0.0513095	0.066415	0.0820589	0.0636827
KCNQ1_P546_R	KCNQ1	11	0.224995	0.208459	0.200027	0.236271	0.20589	0.275061	0.189349	0.229893	0.187466	0.258291	0.208138	0.216167	0.229978	0.28051	0.213451	0.224335	0.224647	0.240515	0.243057	0.212792	0.340848	0.199583	0.201344	0.23631	0.214671	0.213773	0.282541	0.306299	0.244232	0.234762	0.285758	0.235846	0.229288	0.249713	0.244182	0.186866	0.235161	0.229191	0.247706	0.268176	0.211542	0.212924	0.206734	0.232728	0.188221	0.214699	0.238694
KDR_E79_F	KDR	4	0.477589	0.558308	0.422959	0.522644	0.658255	0.647541	0.17748	0.787783	0.661239	0.75049	0.457052	0.438417	0.49852	0.663037	0.585929	0.433115	0.668414	0.477119	0.437887	0.479012	0.627739	0.440954	0.345855	0.753551	0.440455	0.583168	0.50418	0.5895	0.679648	0.476298	0.593216	0.712841	0.747819	0.599442	0.455347	0.688952	0.598278	0.537711	0.715086	0.462237	0.680381	0.616539	0.674377	0.475807	0.642587	0.799244	0.555928
KDR_P445_R	KDR	4	0.520137	0.652551	0.563185	0.716904	0.752746	0.712278	0.230835	0.831325	0.704512	0.857772	0.517556	0.572322	0.570713	0.805109	0.633105	0.504606	0.809906	0.537567	0.494579	0.567554	0.703411	0.503417	0.559869	0.780741	0.497397	0.660479	0.585383	0.799395	0.825096	0.710373	0.13234	0.746098	0.78335	0.675251	0.509821	0.77358	0.639886	0.538628	0.758718	0.537656	0.741379	0.576783	0.72819	0.483086	0.729956	0.876336	0.610023
KIAA0125_E29_F	KIAA0125	14	0.82314	0.772402	0.821059	0.670606	0.900704	0.732944	0.900264	0.572008	0.769275	0.375271	0.797469	0.762846	0.765663	0.561805	0.685327	0.787435	0.83412	0.759093	0.906201	0.860443	0.519811	0.690781	0.658384	0.453668	0.860834	0.850029	0.806457	0.578187	0.866301	0.785826	0.80263	0.663684	0.650922	0.796307	0.774083	0.827336	0.87164	0.876258	0.684581	0.764715	0.711519	0.598025	0.716507	0.729245	0.755876	0.448279	0.668072
KIAA1804_P689_R	KIAA1804	1	0.0341274	0.067196	0.0738939	0.0474723	0.0661267	0.0733407	0.110966	0.0418472	0.0491388	0.03929	0.0726825	0.0869717	0.0661907	0.0427451	0.0476508	0.0799121	0.0485243	0.137571	0.0693025	0.0744899	0.0497462	0.44188	0.0333564	0.0354609	0.0663567	0.0471138	0.0390717	0.0580005	0.040612	0.0575713	0.0471446	0.0395829	0.0314506	0.0716042	0.0676486	0.0472928	0.106226	0.0809284	0.0357201	0.0829138	0.0441088	0.0744664	0.0590463	0.0414541	0.0534006	0.0543049	0.0388643
KIT_P367_R	KIT	4	0.475826	0.70957	0.556024	0.716538	0.745959	0.133882	0.0611868	0.563907	0.0669161	0.0610089	0.0804537	0.106277	0.437584	0.0883788	0.0620346	0.0782171	0.571922	0.471454	0.309972	0.087084	0.678023	0.454566	0.0304617	0.550914	0.0626389	0.166322	0.496953	0.067877	0.0676151	0.0659924	0.0580874	0.700773	0.0498432	0.0721301	0.0657388	0.105049	0.0871694	0.0828441	0.771064	0.0708275	0.0756109	0.10276	0.0538752	0.0631333	0.0784281	0.0317592	0.0692155
KIT_P405_F	KIT	4	0.554907	0.687408	0.436778	0.644381	0.719013	0.084472	0.058581	0.558764	0.0820437	0.0573481	0.0792475	0.0972505	0.568246	0.103009	0.0698319	0.0683528	0.427018	0.499842	0.087623	0.098558	0.654292	0.52618	0.0413233	0.119244	0.0517444	0.0713401	0.404335	0.0885357	0.08223	0.0780262	0.0654912	0.496555	0.0658833	0.0662798	0.0700656	0.25515	0.0959542	0.0886615	0.623723	0.0667555	0.0618128	0.0583633	0.05958	0.0894583	0.0888227	0.0782636	0.0765502
KLF5_E190_R	KLF5	13	0.0525768	0.0635591	0.0443482	0.0510355	0.0660304	0.0558306	0.0503752	0.0441383	0.0769832	0.0585396	0.0505209	0.0630426	0.0456375	0.0615358	0.0658222	0.0500669	0.0448682	0.050272	0.0472981	0.0629163	0.0455747	0.0503377	0.131359	0.0371587	0.0303242	0.0548379	0.0519223	0.0481859	0.0331546	0.0652333	0.038594	0.031337	0.0243672	0.0644873	0.0506314	0.0390888	0.053193	0.0656406	0.0408431	0.0359723	0.0423118	0.068535	0.0550093	0.0484478	0.0447352	0.0493145	0.0401798
KLF5_P13_F	KLF5	13	0.0745104	0.0816807	0.0612638	0.0788424	0.0719756	0.0915119	0.0780063	0.0514703	0.0943247	0.0677865	0.0502083	0.0851685	0.0853747	0.0885387	0.0589214	0.0597982	0.0618014	0.0553289	0.0588287	0.0832763	0.0718473	0.0721262	0.0475816	0.0508637	0.0466493	0.0609817	0.0568162	0.0489818	0.0487346	0.0602592	0.0461707	0.0481312	0.0350765	0.0629633	0.0739053	0.0509902	0.0557771	0.0839454	0.0436068	0.0463642	0.053087	0.116281	0.0563242	0.0660137	0.0558078	0.0554751	0.0602581
KLK10_P268_R	KLK10	19	0.0882718	0.0829204	0.0929895	0.0813327	0.100519	0.0825042	0.180745	0.0821115	0.0787569	0.0677142	0.100147	0.138918	0.079908	0.116121	0.10648	0.133256	0.116898	0.0843789	0.0703069	0.12403	0.149826	0.103993	0.0614722	0.0909846	0.0996464	0.0987321	0.0848363	0.0993787	0.0872849	0.0999337	0.108428	0.114054	0.092566	0.123388	0.0865291	0.104574	0.113882	0.124577	0.126247	0.106394	0.0970191	0.0969116	0.0813183	0.0760864	0.0822688	0.0793554	0.135433
KLK11_P103_R	KLK11	19	0.519967	0.284825	0.463119	0.322102	0.339785	0.485435	0.685148	0.136428	0.357164	0.271282	0.302358	0.438023	0.722841	0.319391	0.392483	0.602334	0.249868	0.480795	0.658502	0.319591	0.654856	0.45997	0.120058	0.199324	0.561872	0.295826	0.503945	0.30847	0.232937	0.324929	0.355656	0.233578	0.167475	0.36683	0.419947	0.182848	0.383561	0.212073	0.445252	0.561695	0.216855	0.264845	0.309888	0.592205	0.236916	0.122573	0.311216
KLK11_P1290_F	KLK11	19	0.838019	0.83359	0.895236	0.730286	0.839349	0.8602	0.906803	0.755228	0.914261	0.881346	0.742803	0.870792	0.844861	0.849906	0.835969	0.91389	0.808714	0.886503	0.905268	0.868515	0.878085	0.889348	0.624974	0.677598	0.908904	0.897309	0.833032	0.90335	0.893387	0.895323	0.866074	0.909468	0.901567	0.892099	0.833431	0.875146	0.847615	0.86508	0.902666	0.8817	0.87424	0.806981	0.685981	0.902993	0.888204	0.907398	0.890687
KRAS_E82_F	KRAS	12	0.535891	0.400922	0.481772	0.416297	0.488955	0.362536	0.628792	0.482794	0.544708	0.581809	0.558965	0.520356	0.320728	0.591223	0.534742	0.564282	0.590637	0.535583	0.418945	0.609616	0.434624	0.470632	0.471181	0.597698	0.639105	0.557432	0.52658	0.6233	0.602829	0.620828	0.587853	0.544196	0.454046	0.609149	0.474148	0.537074	0.526018	0.438882	0.49819	0.602135	0.518718	0.505977	0.587799	0.543028	0.406459	0.587068	0.526665
KRAS_P651_F	KRAS	12	0.0608212	0.0718371	0.0670845	0.0928265	0.0714117	0.102018	0.055669	0.0610016	0.0533599	0.0415827	0.0793666	0.0981573	0.0743394	0.0883853	0.0829714	0.0771442	0.0784051	0.0588266	0.055872	0.0945359	0.0757327	0.561504	0.0639295	0.0654131	0.0583229	0.0784289	0.0536842	0.0716683	0.0655779	0.0877401	0.0611271	0.0675762	0.0586532	0.0669517	0.0749517	0.0939082	0.0759019	0.0425372	0.0450423	0.0765574	0.054777	0.0747876	0.106442	0.065863	0.0895319	0.0617706	0.0926375
KRT1_P798_R	KRT1	12	0.736574	0.571835	0.647078	0.557912	0.505972	0.653303	0.862231	0.354955	0.651626	0.470811	0.707884	0.721761	0.720632	0.480441	0.629696	0.710903	0.5311	0.596512	0.720038	0.767273	0.706528	0.663713	0.546117	0.49144	0.710685	0.582498	0.741927	0.446988	0.61175	0.629205	0.684648	0.753426	0.309195	0.606879	0.59731	0.463271	0.650254	0.766464	0.478214	0.646408	0.555033	0.513725	0.575485	0.663976	0.505898	0.343703	0.559728
KRT13_P341_R	KRT13	17	0.715858	0.844829	0.88826	0.819804	0.762262	0.919104	0.929883	0.780333	0.87414	0.789059	0.889336	0.892325	0.874344	0.71994	0.872547	0.884393	0.903063	0.885141	0.880671	0.840058	0.875789	0.806569	0.762422	0.890134	0.892775	0.877815	0.790571	0.620332	0.88162	0.829734	0.880825	0.860992	0.918672	0.87241	0.866354	0.847971	0.867521	0.856445	0.918661	0.909898	0.90961	0.72357	0.850067	0.873301	0.826388	0.862237	0.903072
KRT13_P676_F	KRT13	17	0.603173	0.854316	0.76401	0.846257	0.826475	0.883366	0.803706	0.829136	0.883291	0.909955	0.754245	0.872727	0.791233	0.875482	0.844787	0.786139	0.890287	0.828076	0.791643	0.831043	0.886252	0.791184	0.796872	0.881982	0.831205	0.874166	0.816774	0.88769	0.868093	0.836843	0.811982	0.80439	0.89986	0.823301	0.788315	0.806423	0.854937	0.860018	0.862192	0.831346	0.87589	0.825201	0.821882	0.853724	0.826832	0.920399	0.850468
KRT5_E196_R	KRT5	12	0.951277	0.934307	0.927227	0.943111	0.912667	0.828955	0.955699	0.925745	0.918074	0.952415	0.93807	0.795419	0.872918	0.931053	0.942155	0.95058	0.943988	0.946537	0.869108	0.935293	0.935315	0.948219	0.924412	0.943072	0.94457	0.948508	0.944445	0.916247	0.932465	0.942244	0.948547	0.952958	0.946727	0.945252	0.930706	0.946477	0.929748	0.942102	0.952632	0.947449	0.905278	0.91692	0.918661	0.916522	0.933629	0.955056	0.938658
KRT5_P308_F	KRT5	12	0.822736	0.817139	0.816509	0.838581	0.828572	0.697899	0.83612	0.48249	0.765004	0.803908	0.818329	0.666916	0.779476	0.808658	0.804518	0.826847	0.830159	0.838228	0.822284	0.814329	0.822988	0.834849	0.63213	0.808799	0.80523	0.831828	0.847749	0.783481	0.789288	0.740593	0.834266	0.831583	0.817859	0.764192	0.774676	0.831937	0.775867	0.80664	0.820374	0.806686	0.765422	0.727834	0.662059	0.796628	0.689998	0.828196	0.76143
L1CAM_P148_R	L1CAM	X	0.0268727	0.123143	0.0488013	0.0541402	0.0417503	0.0471663	0.0679737	0.127909	0.0269496	0.0293513	0.0500886	0.0278193	0.0182322	0.0538457	0.13044	0.0313483	0.0175684	0.0274787	0.0216415	0.0275206	0.212526	0.033104	0.0213339	0.171273	0.0364242	0.0760013	0.0198844	0.0170555	0.0140716	0.0916309	0.0201021	0.0419173	0.0189102	0.0244425	0.0902336	0.0284902	0.0292187	0.0414391	0.0278701	0.106537	0.0207188	0.040543	0.0677462	0.0235625	0.0595084	0.0234662	0.0229395
L1CAM_P19_F	L1CAM	X	0.747613	0.764341	0.338718	0.82994	0.86227	0.83634	0.439675	0.88771	0.78063	0.927148	0.765602	0.573352	0.161159	0.801931	0.864723	0.685981	0.87286	0.616324	0.599501	0.474587	0.873449	0.6566	0.419499	0.917163	0.604271	0.845489	0.62356	0.490129	0.901815	0.656127	0.445577	0.311419	0.930556	0.705287	0.770069	0.818431	0.765835	0.693575	0.528441	0.760471	0.746601	0.819778	0.845253	0.143821	0.819385	0.937322	0.548497
LAMB1_E144_R	LAMB1	7	0.0974509	0.0787888	0.1033	0.0933152	0.118508	0.0958177	0.10089	0.123011	0.123044	0.122779	0.107853	0.12064	0.0913507	0.109304	0.1053	0.0868946	0.0928463	0.0991897	0.116623	0.130191	0.114367	0.10019	0.0429847	0.0741892	0.0834638	0.0843041	0.0648619	0.0987055	0.0732991	0.10459	0.0818698	0.0823838	0.0697362	0.0856368	0.095859	0.0926913	0.12395	0.114239	0.0752108	0.0937575	0.0795556	0.105002	0.091813	0.0803037	0.105922	0.0951888	0.109844
LAMC1_E466_R	LAMC1	1	0.0253812	0.0216651	0.0201854	0.0231592	0.0319492	0.0280499	0.031696	0.0291188	0.0269073	0.0221743	0.0218339	0.0262693	0.02639	0.0216235	0.0249225	0.0209298	0.0185729	0.0184575	0.0186035	0.0242606	0.01979	0.0189876	0.0281866	0.0214074	0.0299771	0.0214039	0.0155585	0.0186773	0.0192341	0.0336028	0.0224489	0.0179093	0.0146617	0.0187879	0.0268084	0.0231711	0.0339053	0.029141	0.0186589	0.0257421	0.0227554	0.0375983	0.0358317	0.0164143	0.0285414	0.021694	0.0207828
LAMC1_P808_F	LAMC1	1	0.0686669	0.1373	0.112946	0.0726148	0.103378	0.0923309	0.0569454	0.101517	0.0968122	0.148444	0.0970437	0.0726641	0.101092	0.0914012	0.0758204	0.0850395	0.0658066	0.0634275	0.120944	0.0912922	0.0728009	0.0924526	0.0921679	0.079283	0.0552364	0.0512897	0.0628144	0.0695458	0.0703605	0.0694871	0.0909786	0.0540397	0.0747917	0.106455	0.074344	0.0667044	0.220816	0.0718473	0.0695262	0.065654	0.0669515	0.0763029	0.138391	0.0711795	0.103292	0.161328	0.0696703
LAT_E46_F	LAT	16	0.615777	0.526454	0.579626	0.65611	0.744722	0.610281	0.598342	0.756829	0.79103	0.811752	0.713547	0.684065	0.619342	0.776281	0.709749	0.716938	0.833833	0.686633	0.606185	0.701937	0.722671	0.738097	0.712108	0.850824	0.755018	0.775236	0.679485	0.818187	0.812724	0.784715	0.738028	0.774868	0.772603	0.796682	0.478052	0.791791	0.708354	0.786558	0.771748	0.736782	0.756479	0.737963	0.704427	0.72272	0.746111	0.895307	0.774457
LCK_E28_F	LCK	1	0.932864	0.890012	0.84318	0.891565	0.886568	0.870602	0.93283	0.874547	0.900856	0.892014	0.893239	0.850064	0.840813	0.823151	0.904487	0.884729	0.902216	0.867657	0.920163	0.891393	0.846541	0.883035	0.846926	0.914155	0.915552	0.884186	0.856292	0.924016	0.910071	0.928196	0.824748	0.914715	0.8985	0.887449	0.857184	0.897159	0.919236	0.900066	0.874564	0.880545	0.920287	0.857217	0.861486	0.900029	0.869704	0.861343	0.86894
LCN2_P141_R	LCN2	9	0.315842	0.659337	0.70858	0.439062	0.358541	0.690283	0.768016	0.496835	0.67677	0.362928	0.718029	0.815093	0.678666	0.598326	0.57693	0.801652	0.591455	0.748199	0.578381	0.699191	0.446749	0.418175	0.40228	0.423748	0.70777	0.631228	0.587011	0.38953	0.306249	0.662954	0.654312	0.823505	0.500951	0.690433	0.698037	0.48126	0.67067	0.678426	0.694586	0.782557	0.465302	0.745731	0.668123	0.564172	0.506626	0.377623	0.695585
LCN2_P86_R	LCN2	9	0.212735	0.542914	0.501254	0.322066	0.160049	0.524325	0.590355	0.354285	0.442967	0.271676	0.602522	0.691123	0.522599	0.464496	0.366633	0.662884	0.418264	0.559356	0.425932	0.608324	0.309119	0.299405	0.351932	0.29462	0.513757	0.414459	0.412662	0.26652	0.160143	0.445273	0.553194	0.65503	0.310996	0.500019	0.597459	0.306632	0.478114	0.550467	0.513359	0.67692	0.335984	0.649032	0.541393	0.434533	0.329088	0.228144	0.582739
LEFTY2_P561_F	LEFTY2	1	0.587094	0.300464	0.585226	0.587161	0.319182	0.533788	0.61672	0.614545	0.621063	0.59657	0.698771	0.401229	0.487905	0.643399	0.497715	0.526519	0.541939	0.458052	0.726962	0.570221	0.594616	0.572536	0.31073	0.721387	0.541145	0.638752	0.562463	0.547914	0.513816	0.492051	0.625168	0.708028	0.683926	0.548128	0.457103	0.388278	0.600513	0.588723	0.600343	0.64614	0.574224	0.336022	0.53575	0.622374	0.28245	0.386144	0.673682
LEFTY2_P719_F	LEFTY2	1	0.778955	0.576032	0.845562	0.837172	0.543285	0.781797	0.877494	0.818769	0.884979	0.832575	0.862506	0.692652	0.852903	0.709561	0.799918	0.795687	0.783915	0.770341	0.850612	0.815784	0.807486	0.71863	0.633255	0.86704	0.809177	0.819302	0.828882	0.823916	0.801552	0.830267	0.883372	0.864635	0.867371	0.804621	0.788121	0.738279	0.861596	0.757481	0.88279	0.894238	0.84948	0.749782	0.831098	0.845536	0.568545	0.773199	0.843266
LIF_E208_F	LIF	22	0.0322044	0.0326571	0.0306674	0.0347305	0.0369132	0.0268725	0.0311017	0.0250011	0.0265679	0.028315	0.0288163	0.0393087	0.025493	0.038364	0.0360024	0.0289808	0.0229716	0.0280438	0.0235335	0.0410311	0.0289574	0.0401582	0.0190768	0.0356558	0.0276963	0.0355495	0.0299952	0.033089	0.0289375	0.033087	0.0259072	0.0278494	0.0254093	0.0356834	0.0302301	0.0389409	0.0345877	0.0303739	0.041949	0.0264581	0.0283435	0.0296516	0.0292266	0.0243493	0.037671	0.0289339	0.0374556
LIF_P383_R	LIF	22	0.138	0.184296	0.136747	0.141638	0.0611062	0.140378	0.317985	0.0914456	0.151845	0.153054	0.120836	0.212575	0.107968	0.102334	0.124628	0.181661	0.0705652	0.119427	0.145671	0.159237	0.123314	0.102316	0.246188	0.0563443	0.212087	0.0950948	0.0976375	0.118722	0.0609707	0.165405	0.159049	0.0908824	0.0521928	0.20917	0.104459	0.104588	0.211273	0.157016	0.135013	0.185803	0.136927	0.123995	0.122424	0.130231	0.101473	0.17795	0.121609
LIG3_P622_R	LIG3	17	0.353617	0.344302	0.670141	0.380128	0.279918	0.583986	0.782378	0.345332	0.332491	0.249812	0.399025	0.514841	0.495946	0.230846	0.348962	0.439048	0.274938	0.554118	0.638463	0.539949	0.750601	0.534608	0.232697	0.268022	0.563359	0.774655	0.544677	0.868149	0.309603	0.397323	0.388417	0.404666	0.16648	0.426874	0.574926	0.597236	0.380214	0.490576	0.31512	0.583077	0.532562	0.508569	0.33998	0.442495	0.228594	0.147636	0.299325
LIG4_P194_F	LIG4	13	0.0307839	0.0256089	0.0240786	0.0283718	0.0257428	0.0267483	0.02305	0.0192715	0.0236749	0.0223452	0.0235842	0.0395318	0.030585	0.0306495	0.0339404	0.0256167	0.0243643	0.0274435	0.0193349	0.0429346	0.0316283	0.0357313	0.0223472	0.0238588	0.0208299	0.0326488	0.0259007	0.0251193	0.0223671	0.0321049	0.021874	0.0258696	0.0183862	0.0325694	0.0310886	0.0363588	0.0217394	0.0307595	0.0229631	0.0203106	0.0242116	0.0339798	0.0255292	0.0241558	0.0296394	0.0337966	0.0314048
LIMK1_P709_R	LIMK1	7	0.862229	0.764956	0.908787	0.740332	0.813161	0.920415	0.882287	0.91698	0.910149	0.915033	0.892871	0.870606	0.918424	0.902392	0.889127	0.909273	0.923764	0.883951	0.902486	0.908521	0.904962	0.872193	0.807943	0.918396	0.857608	0.8922	0.909343	0.935117	0.840809	0.902499	0.824171	0.923904	0.912445	0.864969	0.888407	0.915769	0.846871	0.894605	0.800527	0.896669	0.917979	0.905478	0.743972	0.726205	0.888388	0.934733	0.789885
LMO1_E265_R	LMO1	11	0.653427	0.663463	0.68156	0.829685	0.8078	0.584792	0.449549	0.641459	0.680057	0.840155	0.129723	0.651965	0.689017	0.495212	0.234164	0.128395	0.761996	0.701701	0.605773	0.277667	0.659403	0.569527	0.315031	0.696159	0.515407	0.483684	0.686286	0.558129	0.598666	0.137067	0.19714	0.605978	0.719059	0.577495	0.567078	0.796446	0.712415	0.242813	0.760936	0.334266	0.83294	0.790553	0.15899	0.507716	0.805195	0.6369	0.429477
LMO1_P169_F	LMO1	11	0.031078	0.0312438	0.0307393	0.0518077	0.0352987	0.024246	0.0251116	0.0237773	0.0279293	0.0234681	0.0261486	0.0320912	0.0259013	0.0493723	0.0313809	0.0281324	0.0265459	0.0630438	0.2648	0.0354093	0.0303075	0.0280344	0.0226474	0.0268664	0.0252513	0.0252893	0.0258068	0.0273647	0.0288978	0.0268952	0.026201	0.0237232	0.0268446	0.0316201	0.0770698	0.0392849	0.0284396	0.0325875	0.0350384	0.0256218	0.0348227	0.0388405	0.0255871	0.025061	0.0301509	0.0297283	0.0316887
LMO2_E148_F	LMO2	11	0.470409	0.822247	0.779111	0.747152	0.848895	0.617006	0.717985	0.750035	0.839251	0.938138	0.921616	0.720867	0.805742	0.855788	0.815416	0.891009	0.858908	0.863963	0.64605	0.88469	0.923729	0.884251	0.764676	0.841566	0.822967	0.922928	0.788975	0.839525	0.916497	0.892532	0.91143	0.918834	0.853419	0.892688	0.764147	0.696276	0.904781	0.908923	0.817542	0.899668	0.723494	0.754264	0.807483	0.759521	0.883036	0.887123	0.89366
LMO2_P794_R	LMO2	11	0.75183	0.80811	0.697035	0.839411	0.882719	0.72127	0.720008	0.913748	0.704011	0.444269	0.898166	0.613676	0.778592	0.451351	0.855908	0.847283	0.926697	0.85255	0.718929	0.881837	0.816831	0.905998	0.744752	0.784571	0.67436	0.884193	0.63422	0.452049	0.38768	0.869742	0.769006	0.944718	0.52322	0.781134	0.686584	0.492904	0.79551	0.882059	0.669903	0.728544	0.697662	0.468667	0.612176	0.514037	0.853134	0.860827	0.759159
LMTK2_P1034_F	LMTK2	7	0.594814	0.327677	0.574646	0.482074	0.422983	0.614459	0.691747	0.542688	0.58908	0.506746	0.494404	0.532019	0.534477	0.497713	0.405126	0.624017	0.627958	0.569546	0.556925	0.562365	0.54004	0.484132	0.460214	0.562209	0.648008	0.568823	0.52485	0.407276	0.577132	0.502031	0.573652	0.604343	0.481573	0.609998	0.503286	0.485267	0.319797	0.532827	0.544327	0.426298	0.533092	0.374749	0.509738	0.490136	0.443545	0.58825	0.58854
LOX_P313_R	LOX	5	0.404567	0.729374	0.679592	0.835944	0.522979	0.195877	0.0379873	0.47916	0.107576	0.0890665	0.0796829	0.104746	0.712394	0.121741	0.062571	0.0921938	0.0664432	0.10426	0.515796	0.0909704	0.08027	0.64321	0.0838625	0.0793807	0.0609472	0.0864067	0.155179	0.0532559	0.0846623	0.0689936	0.110445	0.393135	0.0616086	0.0854934	0.0956942	0.055969	0.118082	0.114408	0.38788	0.188844	0.109262	0.0900099	0.126918	0.0603368	0.0771282	0.230225	0.11058
LOX_P71_F	LOX	5	0.299695	0.57019	0.514396	0.686474	0.419945	0.0550806	0.043721	0.0720377	0.0507215	0.0317102	0.0546737	0.0570004	0.610732	0.0522283	0.0368363	0.0361956	0.0423831	0.0411723	0.0580949	0.0536343	0.0609088	0.503365	0.0332706	0.036491	0.0319898	0.044485	0.115039	0.0465131	0.0549146	0.0541942	0.056261	0.0363727	0.045501	0.052894	0.0434843	0.0793315	0.0672744	0.0539026	0.0738056	0.0528289	0.0426651	0.0469491	0.0386755	0.0356888	0.057028	0.0600799	0.0393828
LRP2_E20_F	LRP2	2	0.384289	0.439769	0.370274	0.561217	0.559502	0.0757912	0.0452406	0.701202	0.0514288	0.0467893	0.0416404	0.367648	0.408291	0.0778602	0.0537919	0.402541	0.0480334	0.388019	0.337182	0.0698665	0.0521256	0.348187	0.182362	0.0443333	0.195542	0.0463385	0.294448	0.0425036	0.0956465	0.06345	0.0430034	0.0418686	0.310207	0.101873	0.239327	0.598163	0.113367	0.0667625	0.64514	0.0566794	0.182731	0.35873	0.0463313	0.0464031	0.519192	0.338609	0.0521951
LRRC32_E157_F	LRRC32	11	0.907109	0.855742	0.925421	0.940396	0.918944	0.941218	0.929226	0.926828	0.897683	0.928623	0.913531	0.775204	0.857904	0.925304	0.880431	0.878012	0.932672	0.889968	0.933289	0.918896	0.923328	0.838589	0.909537	0.918442	0.891528	0.899623	0.923988	0.922481	0.91808	0.921354	0.867106	0.933225	0.907388	0.905643	0.865818	0.916889	0.900714	0.910154	0.906951	0.913109	0.855746	0.890516	0.86715	0.943563	0.889527	0.928649	0.919893
LRRC32_P865_R	LRRC32	11	0.0720693	0.497036	0.425185	0.0475803	0.325693	0.0363459	0.0314366	0.0311638	0.0259522	0.031211	0.0368107	0.0476837	0.0650025	0.0411029	0.0599049	0.0304329	0.0276117	0.0630843	0.02332	0.0510613	0.0614819	0.454034	0.0330468	0.0493475	0.0355871	0.0410267	0.0520832	0.0478818	0.0412873	0.0388404	0.0236411	0.032677	0.0371481	0.0391586	0.0376483	0.0637398	0.0470268	0.0347818	0.0513919	0.0536163	0.0515429	0.0354244	0.03627	0.0388882	0.0515254	0.0260778	0.0373341
LRRK1_P39_F	LRRK1	15	0.896709	0.903477	0.900639	0.898043	0.864765	0.91647	0.907845	0.897915	0.919777	0.907275	0.894052	0.898413	0.878563	0.863877	0.891411	0.898099	0.881274	0.876499	0.875395	0.899479	0.828831	0.876506	0.815391	0.901046	0.891358	0.892306	0.900503	0.883573	0.881784	0.896384	0.933182	0.902301	0.87553	0.892943	0.88774	0.891757	0.888459	0.890428	0.926383	0.893043	0.8721	0.892453	0.8747	0.897204	0.875701	0.886948	0.863213
LRRK1_P834_F	LRRK1	15	0.549745	0.549902	0.573665	0.621289	0.58996	0.499252	0.617211	0.284462	0.433304	0.74512	0.446689	0.542843	0.473599	0.598805	0.574242	0.437011	0.605311	0.508381	0.5728	0.595315	0.481837	0.418041	0.582084	0.536384	0.529545	0.479917	0.590478	0.226719	0.640554	0.488266	0.5593	0.63876	0.65377	0.586179	0.461378	0.503848	0.568152	0.537582	0.639293	0.463716	0.509695	0.269158	0.421959	0.413589	0.583173	0.660137	0.54883
LTA_E28_R	LTA	6	0.740301	0.588401	0.670771	0.833999	0.726052	0.660822	0.9303	0.881816	0.545163	0.897692	0.64241	0.684971	0.810573	0.841413	0.755684	0.817741	0.75927	0.832331	0.820218	0.62947	0.660975	0.841534	0.775806	0.74541	0.879852	0.606889	0.628257	0.855262	0.684225	0.635123	0.806913	0.818222	0.753539	0.714203	0.439664	0.71675	0.650987	0.823068	0.87119	0.79453	0.610611	0.778525	0.750726	0.863558	0.526966	0.302814	0.812549
LTA_P214_R	LTA	6	0.899927	0.861014	0.786841	0.828508	0.870913	0.714976	0.898949	0.877277	0.869249	0.898582	0.853256	0.739261	0.84856	0.871601	0.84119	0.851842	0.864835	0.824052	0.880452	0.839891	0.871891	0.862401	0.814116	0.898479	0.89149	0.863889	0.838613	0.896291	0.871773	0.832403	0.831851	0.754175	0.791227	0.889007	0.762105	0.873428	0.808885	0.88617	0.852764	0.830983	0.861787	0.638508	0.723536	0.876801	0.845761	0.907858	0.878639
LTB4R_E64_R	LTB4R	14	0.629763	0.786016	0.803433	0.837307	0.852971	0.778962	0.7374	0.920296	0.780096	0.930367	0.791407	0.844809	0.795178	0.88956	0.826939	0.834502	0.917851	0.800856	0.753158	0.839729	0.8789	0.870308	0.801766	0.910601	0.810903	0.86414	0.819794	0.878206	0.846761	0.840332	0.789637	0.893737	0.687312	0.867969	0.780334	0.830306	0.751445	0.864797	0.893903	0.811829	0.833043	0.73308	0.773479	0.795641	0.833935	0.894783	0.852612
LTB4R_P163_F	LTB4R	14	0.619304	0.875371	0.847571	0.892761	0.841862	0.897116	0.791684	0.935499	0.876637	0.946389	0.90679	0.911489	0.841992	0.929633	0.886391	0.894982	0.934688	0.878645	0.846335	0.913336	0.920491	0.906857	0.87687	0.933416	0.864129	0.916628	0.854816	0.916478	0.921653	0.903683	0.9047	0.93328	0.911913	0.919901	0.857779	0.885027	0.912951	0.92447	0.934183	0.871512	0.908351	0.876307	0.8874	0.889614	0.890456	0.912292	0.91105
LY6G6E_P45_R	LY6G6E	6	0.660726	0.438707	0.651803	0.387592	0.218296	0.546543	0.791178	0.190325	0.375284	0.163217	0.407566	0.45537	0.771877	0.256699	0.411686	0.486415	0.288561	0.500582	0.64518	0.412316	0.196839	0.2267	0.135616	0.197826	0.41995	0.275589	0.50074	0.173358	0.210067	0.360637	0.501111	0.400051	0.160787	0.354765	0.560138	0.219305	0.354514	0.403897	0.311173	0.543287	0.283561	0.35825	0.383837	0.513355	0.275309	0.138245	0.346404
LYN_E353_F	LYN	8	0.135707	0.119229	0.115665	0.106718	0.137579	0.151788	0.161312	0.0896862	0.0774383	0.100912	0.160584	0.174708	0.144339	0.105792	0.135824	0.135349	0.135654	0.141204	0.112978	0.124755	0.108325	0.0998493	0.15804	0.102998	0.182283	0.127126	0.126525	0.129842	0.191472	0.168556	0.121615	0.139411	0.106735	0.117528	0.154157	0.145143	0.136324	0.162654	0.111871	0.129264	0.145904	0.132409	0.137618	0.146067	0.139767	0.110611	0.12425
LYN_P241_F	LYN	8	0.134194	0.149919	0.135207	0.101058	0.179238	0.140219	0.0788896	0.114768	0.135995	0.135803	0.106484	0.154364	0.13397	0.142916	0.196387	0.147896	0.130957	0.148961	0.128533	0.0667398	0.0642433	0.150949	0.0921713	0.120872	0.142355	0.153929	0.113255	0.2143	0.13646	0.0774985	0.1265	0.0990653	0.19104	0.171089	0.115598	0.157738	0.0943478	0.0829174	0.0875226	0.0456131	0.117136	0.184025	0.151969	0.140265	0.118784	0.218641	0.160953
MAD2L1_E93_F	MAD2L1	4	0.753736	0.75103	0.712187	0.68223	0.759978	0.727978	0.764288	0.723369	0.772711	0.847293	0.738024	0.766563	0.696273	0.777701	0.775815	0.743349	0.817253	0.755799	0.739061	0.791238	0.769955	0.803529	0.666553	0.797971	0.775147	0.761983	0.639353	0.757801	0.806813	0.744443	0.706072	0.761773	0.761973	0.768897	0.735775	0.65874	0.727662	0.756709	0.791248	0.783419	0.735969	0.736312	0.793008	0.810364	0.652817	0.721869	0.803193
MAF_E77_R	MAF	16	0.0712721	0.278663	0.356023	0.161107	0.109662	0.153479	0.19632	0.0620382	0.0794806	0.0575822	0.0743086	0.129414	0.114888	0.0690061	0.0718682	0.0848392	0.108121	0.0904696	0.0543418	0.103189	0.0707087	0.165386	0.0919892	0.0718651	0.09379	0.0976582	0.112249	0.111185	0.0916035	0.0959778	0.128835	0.0704877	0.104131	0.0592425	0.0761862	0.0839939	0.0860256	0.0668124	0.0564832	0.0508448	0.0888141	0.137235	0.064845	0.0522689	0.0882833	0.061174	0.0787568
MAF_P826_R	MAF	16	0.0290624	0.806645	0.722	0.850721	0.0294297	0.0351228	0.0197286	0.0665603	0.105962	0.0282129	0.044797	0.0472348	0.471629	0.0634552	0.0338065	0.0316837	0.0274448	0.538748	0.188586	0.0458849	0.0476912	0.71755	0.035756	0.0324923	0.0243408	0.0323448	0.0443628	0.0328699	0.033984	0.0476526	0.0878309	0.0282957	0.0415613	0.029221	0.580793	0.0310529	0.0345555	0.0450862	0.0221817	0.0303272	0.0303768	0.0280824	0.055683	0.0347721	0.0432566	0.0297505	0.0615228
MAGEA1_E113_R	MAGEA1	X	0.84862	0.842892	0.652711	0.382396	0.847534	0.788923	0.837744	0.394637	0.878263	0.851434	0.815309	0.522136	0.814461	0.72976	0.787728	0.575526	0.85409	0.586808	0.883827	0.745203	0.763061	0.521757	0.635194	0.864648	0.851798	0.892421	0.519237	0.252671	0.72148	0.793463	0.3295	0.835638	0.742698	0.860245	0.810697	0.847879	0.836392	0.865271	0.824095	0.750223	0.413172	0.714702	0.77642	0.553518	0.824452	0.738017	0.669772
MAGEA1_P926_F	MAGEA1	X	0.943442	0.941216	0.916747	0.87194	0.919986	0.942568	0.916942	0.820727	0.927867	0.773119	0.874553	0.897909	0.897116	0.823821	0.837396	0.920413	0.935391	0.903593	0.88928	0.898428	0.80312	0.680485	0.763996	0.927114	0.903912	0.817881	0.898857	0.887315	0.68025	0.940453	0.91954	0.9243	0.935699	0.915605	0.912858	0.908495	0.88325	0.906846	0.887999	0.90404	0.909604	0.913229	0.870736	0.915675	0.908527	0.946893	0.595262
MAGEC3_E307_F	MAGEC3	X	0.520995	0.411752	0.525523	0.389107	0.469535	0.417115	0.642199	0.313482	0.436865	0.3444	0.55353	0.465338	0.390503	0.375142	0.523307	0.58745	0.434148	0.458397	0.459194	0.511091	0.406018	0.401505	0.244981	0.497149	0.617898	0.602413	0.508777	0.281688	0.288472	0.47434	0.431706	0.429093	0.255376	0.424642	0.545065	0.336964	0.393704	0.49134	0.39745	0.545911	0.437884	0.456047	0.465269	0.44891	0.392833	0.356957	0.454703
MAGEC3_P903_F	MAGEC3	X	0.68091	0.516785	0.529331	0.33531	0.655814	0.325326	0.546932	0.684449	0.515245	0.614891	0.60993	0.210231	0.226115	0.412968	0.575919	0.362361	0.283951	0.458445	0.511057	0.389288	0.168205	0.504756	0.244815	0.624688	0.573451	0.604233	0.334475	0.105514	0.606082	0.447065	0.203891	0.533821	0.575243	0.671725	0.309146	0.550165	0.478475	0.389476	0.638812	0.567438	0.301585	0.223819	0.372616	0.511501	0.521705	0.672197	0.638017
MAGEL2_E166_R	MAGEL2	15	0.82415	0.862569	0.825982	0.832867	0.773973	0.83069	0.839982	0.860682	0.845992	0.817111	0.771148	0.634022	0.821117	0.805352	0.8483	0.851142	0.827678	0.830716	0.807512	0.811471	0.749873	0.774552	0.405813	0.807835	0.850067	0.843787	0.843365	0.813495	0.78749	0.78733	0.88285	0.832928	0.752526	0.705006	0.794196	0.819368	0.827047	0.784625	0.815454	0.849774	0.830622	0.840588	0.821936	0.811174	0.815403	0.547856	0.838352
MAGEL2_P170_R	MAGEL2	15	0.881075	0.858799	0.863622	0.795879	0.812763	0.751469	0.8258	0.864663	0.876687	0.85117	0.788747	0.673021	0.87327	0.853665	0.86745	0.877879	0.860763	0.850361	0.847871	0.838547	0.823531	0.847737	0.682078	0.493315	0.864151	0.845514	0.840345	0.829054	0.84804	0.864411	0.887479	0.876456	0.840801	0.860691	0.747794	0.856337	0.654989	0.794355	0.847051	0.834318	0.851923	0.845829	0.843998	0.836313	0.835623	0.872819	0.866787
MALT1_P406_R	MALT1	18	0.0685731	0.119531	0.119081	0.0572405	0.0626521	0.0883956	0.0779278	0.0545826	0.0413208	0.0606871	0.0939967	0.102333	0.074297	0.136542	0.0624934	0.0747596	0.130618	0.0760079	0.0654521	0.12895	0.141363	0.0847306	0.0621597	0.0660321	0.0709724	0.0905507	0.0824798	0.127463	0.100514	0.126517	0.0886903	0.0547766	0.0545327	0.118787	0.07103	0.0935975	0.143904	0.101644	0.054715	0.0553872	0.0625759	0.0632047	0.0771868	0.0882184	0.0943059	0.0970724	0.0671076
MAP2K6_E297_F	MAP2K6	17	0.0319339	0.179383	0.0327381	0.0640899	0.076818	0.0907906	0.0258168	0.0269714	0.0780974	0.0649393	0.0584543	0.0362799	0.257325	0.0438705	0.0320741	0.0910024	0.0806713	0.0495726	0.359146	0.103979	0.0563635	0.13839	0.0360779	0.074673	0.042768	0.0353565	0.0942051	0.0349244	0.0612151	0.0323316	0.0757411	0.0636432	0.0534438	0.044158	0.0332126	0.0792529	0.123486	0.0830251	0.0376379	0.0576905	0.0288299	0.0281321	0.063436	0.122027	0.0433095	0.0395133	0.0303538
MAP2K6_P297_R	MAP2K6	17	0.0961358	0.102947	0.142076	0.157931	0.0825851	0.173245	0.137751	0.0774958	0.119013	0.101571	0.0798679	0.109327	0.114741	0.0743281	0.0716425	0.106289	0.0635631	0.281677	0.211978	0.110256	0.147009	0.16203	0.0386528	0.061957	0.0751741	0.0807694	0.129198	0.0967255	0.0498661	0.0759987	0.133859	0.0921532	0.0362148	0.0882716	0.121106	0.0701584	0.17815	0.0831048	0.0665286	0.095858	0.0704392	0.0519576	0.0920274	0.14367	0.0788296	0.0600867	0.0836958
MAP3K1_E81_F	MAP3K1	5	0.165035	0.549639	0.189185	0.172926	0.378257	0.289729	0.326344	0.272614	0.382835	0.290739	0.272631	0.294439	0.395232	0.41063	0.174458	0.249185	0.146481	0.271142	0.414184	0.189695	0.296694	0.276412	0.397882	0.105538	0.166875	0.118686	0.330795	0.284798	0.19021	0.275493	0.174616	0.0936315	0.127787	0.41111	0.171847	0.219353	0.646115	0.396863	0.205322	0.402244	0.117048	0.117989	0.503691	0.126644	0.35227	0.298554	0.156499
MAP3K1_P7_F	MAP3K1	5	0.060479	0.0572388	0.0614069	0.069709	0.0675808	0.0731574	0.171727	0.0383433	0.0921137	0.0419256	0.0852382	0.187289	0.0667366	0.0805907	0.0563879	0.10264	0.0661733	0.0933496	0.15231	0.0921079	0.0672602	0.113113	0.0670818	0.0641929	0.111562	0.0628176	0.054171	0.0576581	0.064677	0.0793713	0.0694573	0.0657918	0.0471407	0.151595	0.0674117	0.0688485	0.0874618	0.0984513	0.155724	0.174783	0.0671402	0.105527	0.103156	0.0662726	0.0777111	0.0459135	0.10336
MAP3K8_P1036_F	MAP3K8	10	0.462687	0.479613	0.50325	0.368005	0.447104	0.605562	0.67931	0.333223	0.459015	0.275886	0.520516	0.587338	0.666263	0.31154	0.436302	0.460906	0.31627	0.598287	0.592298	0.581525	0.340271	0.770967	0.355742	0.241377	0.510668	0.434138	0.471624	0.319787	0.315105	0.458687	0.569493	0.357925	0.216303	0.506976	0.585312	0.209114	0.47714	0.423825	0.4176	0.574986	0.325527	0.460702	0.488449	0.421581	0.342833	0.160534	0.470045
MAP3K9_E17_R	MAP3K9	14	0.0378696	0.042374	0.0495891	0.0485878	0.0513219	0.0566505	0.03564	0.0256353	0.0417468	0.0265629	0.0487186	0.0567794	0.0323782	0.0523764	0.0574083	0.0363032	0.0284023	0.0315129	0.046954	0.0561419	0.0558288	0.0406574	0.484089	0.0316467	0.0300231	0.0549939	0.0315813	0.0409246	0.0473851	0.0659517	0.0389436	0.0382679	0.0320807	0.05274	0.0463392	0.0468264	0.0318122	0.0478003	0.0317649	0.0456908	0.0355187	0.0481384	0.0430796	0.0341444	0.0451396	0.0466934	0.0437959
MAPK10_E26_F	MAPK10	4	0.862121	0.83079	0.822937	0.834816	0.777681	0.872319	0.787617	0.838643	0.825332	0.832158	0.716845	0.602786	0.824422	0.832904	0.7773	0.63171	0.775945	0.723808	0.84739	0.74898	0.733096	0.71189	0.630359	0.738209	0.672942	0.741175	0.77206	0.798434	0.787878	0.721001	0.428277	0.814106	0.83654	0.745849	0.7713	0.720644	0.718979	0.717078	0.714202	0.829835	0.760474	0.695439	0.753455	0.650816	0.76317	0.821524	0.738136
MAPK12_E165_R	MAPK12	22	0.194037	0.0368487	0.380714	0.0476277	0.0488866	0.066839	0.0342981	0.0508504	0.064289	0.0862669	0.0622275	0.0657434	0.0459332	0.072548	0.0699298	0.0728263	0.0645679	0.0578586	0.0467124	0.0675967	0.0669644	0.424192	0.0422765	0.0623141	0.041854	0.0455033	0.0496856	0.0751895	0.0551458	0.0625714	0.0700378	0.0566738	0.0667877	0.0684049	0.0552141	0.0757774	0.0560459	0.0540219	0.0574066	0.0587914	0.0693588	0.067226	0.0506255	0.0582502	0.0669875	0.0972856	0.0612056
MAPK12_P416_F	MAPK12	22	0.107119	0.0836673	0.201258	0.065517	0.158223	0.0520925	0.0494654	0.029311	0.0291093	0.0452267	0.0515389	0.0642242	0.0574713	0.085583	0.0579255	0.0762349	0.162876	0.0894043	0.0648516	0.0637786	0.154155	0.265132	0.0330791	0.0671294	0.126565	0.060365	0.0561229	0.0377367	0.0410513	0.0429804	0.0516638	0.0675919	0.0669322	0.0548801	0.0584938	0.448518	0.0555741	0.0618579	0.0561044	0.0509465	0.0584041	0.0582237	0.0566467	0.0435758	0.0696992	0.0486408	0.0683394
MAPK14_P327_R	MAPK14	6	0.092584	0.0939876	0.0761638	0.111492	0.0592798	0.109178	0.112832	0.0633465	0.118874	0.090839	0.0760134	0.0931092	0.0933205	0.068955	0.0574725	0.0950481	0.0781277	0.140642	0.0845718	0.0758411	0.0948706	0.146092	0.094227	0.055348	0.0606242	0.0580974	0.124989	0.0567432	0.0499707	0.0715007	0.059849	0.0646357	0.0519173	0.0905057	0.0784104	0.0658653	0.089377	0.0876728	0.0873182	0.094926	0.0570626	0.049404	0.0874041	0.0557489	0.0830729	0.0556396	0.0569652
MAPK4_E273_R	MAPK4	18	0.774806	0.706041	0.727271	0.587833	0.779101	0.524526	0.869525	0.510823	0.662878	0.504599	0.780691	0.655126	0.630171	0.702381	0.734325	0.684323	0.509868	0.576689	0.698572	0.809659	0.653227	0.730789	0.637855	0.67241	0.713836	0.782603	0.712698	0.428878	0.763066	0.675436	0.700482	0.453569	0.457744	0.625879	0.602571	0.564699	0.818096	0.813812	0.464697	0.615945	0.582042	0.388961	0.48894	0.590762	0.61046	0.331852	0.800961
MAPK9_P1175_F	MAPK9	5	0.933798	0.799453	0.916467	0.622084	0.841891	0.91464	0.937017	0.938008	0.900349	0.93307	0.926334	0.916699	0.906873	0.914177	0.925345	0.926725	0.935758	0.912572	0.834818	0.918041	0.911862	0.888533	0.785056	0.913782	0.914989	0.914204	0.918029	0.868976	0.904293	0.918566	0.939438	0.927651	0.916952	0.895752	0.907191	0.91203	0.931184	0.908493	0.889028	0.922754	0.901232	0.892157	0.903035	0.9162	0.871088	0.903927	0.923183
MAS1_P469_R	MAS1	6	0.943676	0.788955	0.845376	0.913509	0.914928	0.882032	0.955451	0.944986	0.867113	0.937809	0.939353	0.900483	0.941982	0.912884	0.884459	0.935956	0.936009	0.884713	0.918704	0.9269	0.935311	0.927208	0.726055	0.930799	0.914545	0.936223	0.926705	0.803515	0.931694	0.933565	0.923486	0.800726	0.924652	0.940131	0.853874	0.76964	0.896246	0.939357	0.925592	0.939605	0.878914	0.695534	0.833011	0.895047	0.920056	0.858773	0.93506
MAS1_P657_R	MAS1	6	0.94644	0.944504	0.929615	0.943487	0.934682	0.907174	0.954392	0.94139	0.956037	0.955843	0.945655	0.930078	0.944705	0.950168	0.94568	0.951587	0.940966	0.913328	0.949748	0.942563	0.937525	0.939443	0.918928	0.947358	0.958518	0.947686	0.947572	0.948779	0.939632	0.94586	0.955351	0.947977	0.942199	0.949812	0.934172	0.943797	0.946812	0.950574	0.93896	0.944341	0.946739	0.917405	0.932856	0.95417	0.932682	0.943647	0.944572
MATK_P190_R	MATK	19	0.451145	0.743934	0.443702	0.259897	0.737737	0.335913	0.385795	0.608601	0.629462	0.464843	0.230963	0.214491	0.699118	0.258396	0.484619	0.297084	0.271082	0.605725	0.263152	0.291843	0.719054	0.510459	0.113279	0.783767	0.377604	0.446742	0.162286	0.787625	0.451832	0.166464	0.16834	0.513247	0.120648	0.71647	0.390897	0.565858	0.110363	0.18278	0.089802	0.188406	0.084379	0.158498	0.275503	0.15381	0.759165	0.792514	0.213429
MATK_P64_F	MATK	19	0.376376	0.472872	0.353753	0.382882	0.787764	0.104446	0.148858	0.540199	0.0482816	0.035016	0.069948	0.0467615	0.603766	0.101107	0.178595	0.335003	0.0281011	0.589637	0.385917	0.091963	0.541053	0.442987	0.0351182	0.0556878	0.510986	0.0932393	0.150222	0.203566	0.100569	0.0495123	0.0583446	0.0761202	0.491862	0.596502	0.396948	0.268545	0.0299767	0.0498548	0.132932	0.0581321	0.104636	0.0277595	0.0608816	0.210168	0.718571	0.629745	0.0353118
MBD2_P233_F	MBD2	18	0.649363	0.313499	0.367537	0.311098	0.321498	0.400335	0.573361	0.227227	0.446695	0.281346	0.377324	0.468871	0.270062	0.432902	0.332403	0.497067	0.308693	0.449213	0.469627	0.35929	0.504476	0.545466	0.230159	0.188662	0.414202	0.566725	0.361735	0.398198	0.577898	0.328556	0.452121	0.232407	0.211877	0.372916	0.405938	0.353163	0.302339	0.330716	0.343789	0.392276	0.275366	0.413877	0.378236	0.34819	0.313159	0.250525	0.387646
MC2R_E455_F	MC2R	18	0.920234	0.909937	0.916819	0.722848	0.907678	0.815509	0.931868	0.822113	0.69435	0.918817	0.858433	0.738447	0.651833	0.907719	0.914763	0.907905	0.856085	0.903442	0.926514	0.866722	0.881405	0.904551	0.655499	0.898649	0.910278	0.909079	0.886332	0.913388	0.902667	0.895181	0.68461	0.928352	0.908558	0.88517	0.904061	0.876649	0.912891	0.897546	0.907227	0.901104	0.82209	0.803932	0.881504	0.920822	0.728207	0.903587	0.904447
MC2R_P1025_F	MC2R	18	0.597648	0.551954	0.595949	0.706188	0.65536	0.690614	0.596701	0.715676	0.483866	0.726838	0.496598	0.47132	0.323269	0.647283	0.619204	0.545068	0.643273	0.464838	0.676855	0.592963	0.360666	0.60154	0.628968	0.263375	0.507501	0.546958	0.716466	0.298503	0.351344	0.390646	0.332175	0.686196	0.623768	0.489626	0.656094	0.597217	0.58234	0.440552	0.687908	0.617717	0.6721	0.18005	0.565166	0.479888	0.565937	0.604681	0.348862
MCAM_P169_R	MCAM	11	0.373791	0.426187	0.356615	0.547178	0.424509	0.0505284	0.0424072	0.096384	0.0359115	0.0535677	0.0607222	0.0869343	0.340929	0.055836	0.0534365	0.0466605	0.0448178	0.322207	0.109204	0.0605684	0.222521	0.298894	0.107542	0.0476695	0.0494582	0.0473839	0.291324	0.0545596	0.0563922	0.255552	0.0410266	0.0448628	0.255356	0.0638218	0.243766	0.486519	0.2612	0.0560535	0.0456817	0.0392799	0.0465721	0.0915755	0.0477622	0.0396021	0.191059	0.0460623	0.0570533
MCAM_P265_R	MCAM	11	0.565176	0.615898	0.593883	0.556796	0.729207	0.386077	0.277044	0.254032	0.137442	0.509081	0.19265	0.341708	0.594253	0.318681	0.236014	0.26259	0.656726	0.568191	0.429457	0.244582	0.751761	0.53265	0.244929	0.508417	0.286731	0.179723	0.557617	0.500256	0.235693	0.307329	0.170695	0.226828	0.512127	0.634519	0.386833	0.750491	0.274253	0.235041	0.260077	0.253167	0.22085	0.179344	0.186008	0.19681	0.67693	0.574161	0.207483
MCC_E23_R	MCC	5	0.299736	0.355539	0.275809	0.340022	0.410906	0.0762407	0.139378	0.506018	0.0766992	0.0780446	0.0884648	0.154295	0.369292	0.13887	0.099024	0.183992	0.078285	0.159686	0.0646743	0.112578	0.212224	0.288753	0.0550715	0.0762447	0.349422	0.105417	0.219428	0.338271	0.129274	0.0928143	0.0686331	0.0691236	0.197128	0.115762	0.246937	0.490701	0.151645	0.125027	0.387328	0.0989024	0.073057	0.138871	0.115975	0.276293	0.358973	0.160315	0.084321
MCC_P196_R	MCC	5	0.532978	0.710071	0.419151	0.49724	0.665498	0.0529661	0.0398753	0.60393	0.0404329	0.0344295	0.0529934	0.0448173	0.581525	0.0465641	0.053804	0.208805	0.0454643	0.195567	0.0469437	0.0555051	0.0592613	0.303681	0.030419	0.0511207	0.210707	0.0434045	0.104845	0.107663	0.0360953	0.0471701	0.0525195	0.0391418	0.0387909	0.0381638	0.27847	0.376217	0.0427564	0.0440801	0.525716	0.0470517	0.0442476	0.0510196	0.0507434	0.0383841	0.607396	0.0477674	0.0455126
MCF2_E195_F	MCF2	X	0.853402	0.917951	0.898246	0.853406	0.912262	0.788883	0.883355	0.936118	0.865318	0.933559	0.704311	0.783844	0.850428	0.89863	0.934925	0.446408	0.743491	0.824282	0.831527	0.808117	0.892921	0.885718	0.682551	0.940931	0.510181	0.909036	0.66733	0.926436	0.93191	0.774654	0.689426	0.906004	0.936634	0.872982	0.90705	0.885806	0.429594	0.554173	0.909987	0.860469	0.815576	0.895137	0.877981	0.762047	0.876899	0.823061	0.726076
MCF2_P1024_R	MCF2	X	0.789837	0.830532	0.814874	0.769466	0.824882	0.762744	0.829199	0.814868	0.776674	0.78006	0.817112	0.571049	0.662385	0.676131	0.784551	0.763202	0.53859	0.781694	0.636854	0.76932	0.876857	0.819458	0.273901	0.865409	0.674824	0.863927	0.725632	0.381347	0.378192	0.837358	0.619956	0.842187	0.40076	0.6764	0.693703	0.475038	0.804466	0.725387	0.75848	0.746879	0.806354	0.759278	0.659115	0.614614	0.791711	0.868965	0.581039
MCF2_P445_F	MCF2	X	0.906681	0.847571	0.882144	0.753218	0.87764	0.814769	0.834592	0.872303	0.853516	0.392253	0.810914	0.713267	0.690545	0.860249	0.890087	0.734131	0.525732	0.817516	0.800373	0.84536	0.883533	0.845703	0.711312	0.921947	0.858325	0.815216	0.743219	0.893875	0.298361	0.623744	0.833403	0.879948	0.338361	0.623254	0.855116	0.583124	0.855794	0.74693	0.88113	0.862323	0.884169	0.764591	0.817689	0.722274	0.841862	0.900166	0.850599
[truncated: 634 more rows]
[truncated: 11 more columns]
