# Supplementary material for: Analysis of the Association between CIMP and BRAFV600E in Colorectal Cancer by DNA Methylation Profiling
Source: PLoS One. 2009 Dec 21;4(12):e8357. doi: 10.1371/journal.pone.0008357 (PMC2791229; doi:10.1371/journal.pone.0008357)
Supplement: Table S1 — Characteristics of the 58 Primary colorectal tumor samples. (0.02 MB XLS) [file pone.0008357.s002.xls]

## Sheet: Sheet1
Hinoue et al., Table S1
SAMPLE ID	BRAF EXON 15	KRAS EXON 12	KRAS EXON 13	MSI STATUS	ANATOMIC LOCATION
5702	mutant	wild-type	wild-type	MSI-high	PROX
5704	mutant	wild-type	wild-type	MSI-high	PROX
5706	mutant	wild-type	wild-type	MSS	PROX
5708	mutant	wild-type	wild-type	MSI-high	PROX
5710	mutant	wild-type	wild-type	MSI-high	PROX
5712	wild-type	wild-type	wild-type	MSI-low	DIST
5714	wild-type	NA	NA	MSS	DIST
5716	wild-type	wild-type	wild-type	MSS	DIST
5718	wild-type	wild-type	wild-type	MSS	DIST
5720	wild-type	NA	NA	MSS	DIST
5823	wild-type	wild-type	wild-type	MSS	DIST
5825	wild-type	wild-type	wild-type	MSS	PROX
5827	mutant	wild-type	wild-type	MSI-high	PROX
5829	wild-type	wild-type	wild-type	MSI-high	PROX
5831	wild-type	wild-type	38A	MSS	DIST
5833	wild-type	GAT	wild-type	MSS	DIST
5835	wild-type	GAT	wild-type	MSS	DIST
5837	wild-type	GAT	wild-type	MSS	NA
5839	wild-type	wild-type	wild-type	MSI-high	PROX
5841	wild-type	wild-type	wild-type	MSI-low	DIST
5843	wild-type	wild-type	wild-type	MSS	DIST
5845	wild-type	wild-type	wild-type	MSS	DIST
5847	wild-type	wild-type	38A	MSS	DIST
5849	wild-type	wild-type	wild-type	MSS	DIST
5851	wild-type	GAT	wild-type	MSS	DIST
5853	wild-type	GAT	wild-type	MSS	DIST
5855	mutant	wild-type	wild-type	MSI-high	DIST
5857	wild-type	wild-type	wild-type	MSS	DIST
5859	wild-type	wild-type	wild-type	MSS	NA
5861	mutant	wild-type	wild-type	MSS	PROX
5863	wild-type	wild-type	wild-type	MSS	DIST
5865	wild-type	wild-type	wild-type	MSI-high	DIST
5867	wild-type	wild-type	wild-type	MSS	PROX
5869	wild-type	GTT	wild-type	MSS	PROX
5871	wild-type	GCT	wild-type	MSI-low	PROX
5873	wild-type	GAT	wild-type	MSS	PROX
5875	wild-type	GTT	wild-type	MSI-low	DIST
5877	wild-type	wild-type	wild-type	MSS	DIST
5879	mutant	wild-type	wild-type	MSS	PROX
5881	wild-type	wild-type	38A	MSS	DIST
5883	wild-type	GAT	wild-type	MSS	DIST
5887	wild-type	wild-type	38A	MSS	DIST
5889	wild-type	wild-type	wild-type	MSS	DIST
5891	wild-type	GTT	wild-type	MSS	PROX
5893	wild-type	wild-type	38A	MSS	DIST
5895	wild-type	wild-type	wild-type	MSS	DIST
5899	wild-type	wild-type	wild-type	MSS	DIST
5901	wild-type	GTT	wild-type	MSS	DIST
5903	mutant	wild-type	wild-type	MSI-high	PROX
5905	wild-type	wild-type	38A	MSS	PROX
5907	wild-type	wild-type	wild-type	MSS	DIST
5909	wild-type	GTT	wild-type	MSS	PROX
5911	wild-type	NA	NA	MSS	DIST
5913	wild-type	wild-type	wild-type	MSS	DIST
5915	wild-type	wild-type	wild-type	MSS	DIST
5917	mutant	wild-type	wild-type	MSI-high	PROX
5919	wild-type	wild-type	wild-type	MSS	DIST
5921	mutant	wild-type	wild-type	MSI-high	PROX
