# Supplementary material for: Analysis of the Association between CIMP and BRAFV600E in Colorectal Cancer by DNA Methylation Profiling
Source: PLoS One. 2009 Dec 21;4(12):e8357. doi: 10.1371/journal.pone.0008357 (PMC2791229; doi:10.1371/journal.pone.0008357)
Supplement: Table S2 — One hundred (100) CpG sites that have significantly higher levels of DNA methylation in CIMP-positive versus CIMP-negative tumors. P values and difference in mean β-values between CIMP-positive tumors and CIMP-negative tumors are also included. (0.02 MB XLS) [file pone.0008357.s003.xls]

## Sheet: Sheet1
Hinoue et al., Table S2
Illumina Probe ID	Symbol	Chromosome	P value	Difference
BMP3_E147_F	BMP3	4	4.06173e-05	0.288023
BMP3_P56_R	BMP3	4	7.24501e-08	0.520457
BMP6_P163_F	BMP6	6	5.84222e-08	0.50005
BMP6_P398_F	BMP6	6	2.2731e-12	0.601657
CALCA_E174_R	CALCA	11	4.51907e-07	0.480546
CALCA_P171_F	CALCA	11	6.9135e-05	0.176822
CALCA_P75_F	CALCA	11	2.15601e-07	0.315456
CAV2_E33_R	CAV2	7	4.41691e-05	0.221179
CCKBR_P361_R	CCKBR	11	1.81069e-05	0.258678
CDC25B_E83_F	CDC25B	20	3.00069e-08	0.207098
CDC25B_P11_R	CDC25B	20	1.55578e-07	0.302173
CDKN1C_P626_F	CDKN1C	11	4.87467e-16	0.340835
CDKN2A_E121_R	CDKN2A	9	6.9076e-07	0.24204
COL1A1_P5_F	COL1A1	17	2.09793e-05	0.323638
COL4A3_P545_F	COL4A3	2	4.10341e-11	0.262537
COL6A1_P283_F	COL6A1	21	8.34652e-06	0.19399
CTSL_P264_R	CTSL	9	1.8088e-07	0.310196
CTSL_P81_F	CTSL	9	2.15639e-08	0.289865
DIO3_P674_F	DIO3	14	1.98245e-12	0.272257
DIO3_P90_F	DIO3	14	1.30957e-09	0.178714
EFNB3_P442_R	EFNB3	17	7.21755e-08	0.233532
ELL_P693_F	ELL	19	4.16036e-07	0.186588
EPHA3_E156_R	EPHA3	3	7.75182e-08	0.387626
EPHA3_P106_R	EPHA3	3	2.72116e-08	0.430653
EPHA8_P256_F	EPHA8	1	3.71175e-06	0.181993
EPO_E244_R	EPO	7	7.56161e-05	0.324519
ERBB4_P541_F	ERBB4	2	4.98856e-05	0.381214
ESR2_E66_F	ESR2	14	3.96111e-12	0.450678
ESR2_P162_F	ESR2	14	5.89476e-13	0.261154
FES_E34_R	FES	15	7.62376e-05	0.29254
FLT1_P302_F	FLT1	13	8.14743e-06	0.410645
FLT3_P302_F	FLT3	13	5.81486e-05	0.382307
FN1_E469_F	FN1	2	1.16444e-15	0.471114
FN1_P229_R	FN1	2	4.65581e-17	0.406076
FZD7_E296_F	FZD7	2	9.32565e-33	0.544617
GFI1_P208_R	GFI1	1	5.38365e-05	0.228232
GJB2_P791_R	GJB2	13	2.56642e-16	0.317652
GJB2_P931_R	GJB2	13	3.10824e-07	0.353281
HHIP_E94_F	HHIP	4	4.17369e-07	0.456083
HLF_E192_F	HLF	17	5.71522e-07	0.337598
IGF2_E134_R	IGF2	11	2.9469e-18	0.672348
IGF2_P36_R	IGF2	11	1.0136e-08	0.242123
IGFBP2_P306_F	IGFBP2	2	9.25679e-08	0.217405
IGFBP2_P353_R	IGFBP2	2	1.75237e-06	0.185396
IGFBP7_P297_F	IGFBP7	4	2.51004e-06	0.287494
IGFBP7_P371_F	IGFBP7	4	1.66229e-07	0.399177
KCNK4_E3_F	KCNK4	11	7.58519e-05	0.24698
KIT_P367_R	KIT	4	2.01843e-06	0.377247
KIT_P405_F	KIT	4	8.24282e-10	0.40386
LOX_P313_R	LOX	5	1.84179e-08	0.368407
LOX_P71_F	LOX	5	3.17737e-17	0.356617
MAF_P826_R	MAF	16	4.26683e-08	0.348877
MCAM_P169_R	MCAM	11	1.36643e-12	0.267615
MCAM_P265_R	MCAM	11	2.29982e-05	0.238873
MCC_P196_R	MCC	5	1.62847e-08	0.342175
MDR1_seq_42_S300_R	ABCB1	7	4.1341e-17	0.62832
MLH1_P381_F	MLH1	3	4.22622e-13	0.550704
MT1A_E13_R	MT1A	16	4.26612e-09	0.271006
MT1A_P49_R	MT1A	16	1.11882e-08	0.250501
MYBL2_P211_F	MYBL2	20	1.77749e-10	0.268354
MYBL2_P354_F	MYBL2	20	3.01121e-08	0.204062
MYH11_P236_R	MYH11	16	3.13016e-06	0.387674
MYLK_E132_R	MYLK	3	3.03543e-13	0.402236
NGFR_P355_F	NGFR	17	3.69559e-09	0.331803
NOTCH3_E403_F	NOTCH3	19	1.39867e-17	0.486335
NOTCH3_P198_R	NOTCH3	19	2.10119e-13	0.439066
p16_seq_47_S188_R	CDKN2A	9	7.457e-07	0.461425
PAX6_E129_F	PAX6	11	3.31439e-09	0.294218
PAX6_P50_R	PAX6	11	6.56838e-09	0.362799
PGF_P320_F	PGF	14	4.31661e-07	0.170232
PLXDC1_E71_F	PLXDC1	17	2.38388e-13	0.211126
PLXDC1_P236_F	PLXDC1	17	9.14608e-11	0.390504
PLXDC2_E337_F	PLXDC2	10	3.53927e-13	0.466579
PLXDC2_P914_R	PLXDC2	10	3.73338e-10	0.317553
POMC_P53_F	POMC	2	2.03803e-14	0.568203
PROK2_E0_F	PROK2	3	7.98444e-07	0.188452
PROK2_P390_F	PROK2	3	1.27964e-05	0.411317
PTCH2_P37_F	PTCH2	1	2.31261e-09	0.257608
PTCH2_P568_R	PTCH2	1	4.10066e-10	0.264354
PTPNS1_E433_R	PTPNS1	20	4.8867e-07	0.270416
PTPNS1_P301_R	PTPNS1	20	5.21233e-11	0.186491
RAB32_E314_R	RAB32	6	8.04948e-13	0.42958
RAB32_P493_R	RAB32	6	3.56651e-06	0.278884
ROR2_E112_F	ROR2	9	3.61479e-05	0.272365
ROR2_P317_R	ROR2	9	5.2508e-09	0.309407
SEPT5_P441_F	SEPT5	22	4.53647e-07	0.343294
SEPT5_P464_R	SEPT5	22	7.51756e-06	0.255022
SLC5A8_P38_R	SLC5A8	12	8.02818e-06	0.295198
SMO_E57_F	SMO	7	1.74002e-08	0.427664
SMO_P455_R	SMO	7	1.37698e-07	0.453707
SOX2_P546_F	SOX2	3	6.30588e-05	0.229306
ST6GAL1_P528_F	ST6GAL1	3	1.45581e-06	0.298301
THBS1_E207_R	THBS1	15	3.1272e-10	0.244986
TIMP2_P267_F	TIMP2	17	2.1014e-06	0.260299
TIMP3_seq_7_S38_F	TIMP3	22	7.75245e-09	0.402213
TMEFF1_E180_R	TMEFF1	9	9.09951e-14	0.60537
TMEFF1_P234_F	TMEFF1	9	1.09562e-11	0.534202
WNT1_E157_F	WNT1	12	9.93764e-14	0.244344
WNT1_P79_R	WNT1	12	3.79681e-15	0.4651
WNT5A_P655_F	WNT5A	3	3.30228e-12	0.525225
