# Supplementary material for: Analysis of the Association between CIMP and BRAFV600E in Colorectal Cancer by DNA Methylation Profiling
Source: PLoS One. 2009 Dec 21;4(12):e8357. doi: 10.1371/journal.pone.0008357 (PMC2791229; doi:10.1371/journal.pone.0008357)
Supplement: Table S3 — The Illumina GoldenGate DNA methylation loci specifically methylated in colorectal tumors harboring BRAFV600E. We performed the Illumina GoldenGate DNA methylation assay on 235 primary colorectal tumor samples, whose CIMP status and BRAF mutation status have been determined previously [5]. We dichotomized the DNA methylation β-value (methylated or unmethylated) for each locus. The dichotomization threshold was chosen for each locus using the mean β-value + 3SD (standard deviations) from ten normal mucosal samples. The table lists 89 Illumina GoldenGate DNA methylation targets (of 60 genes) selected with P<0.001 (Fisher's exact test) after Bonferroni correction for multiple comparisons. Target CpG sites are sorted based on their P values. (0.03 MB XLS) [file pone.0008357.s004.xls]

## Sheet: plate 4 beta value background s
Hinoue et al., Table S3
		NUMBER OF BRAF MUTANT TUMORS		NUMBER OF BRAF WT TUMORS
TARGET ID	HGNC SYMBOL	METHYLATED	UNMETHYLATED	METHYLATED	UNMETHYLATED	ODDS RATIO	P value
EPHA3_E156_R	EPHA3	32	1	38	160	134.737	1.35497e-18
BMP6_P163_F	BMP6	33	0	51	151	N/A	1.28426e-17
SMO_E57_F	SMO	32	1	49	146	95.3469	8.2168e-16
KIT_P405_F	KIT	31	2	46	156	52.5652	2.11543e-15
CALCA_P75_F	CALCA	30	3	40	162	40.5	2.17474e-15
MT1A_P49_R	MT1A	19	14	5	196	53.2	6.27754e-15
TMEFF1_E180_R	TMEFF1	31	2	49	153	48.398	9.09189e-15
HHIP_E94_F	HHIP	32	1	56	134	76.5714	4.55908e-14
FZD7_E296_F	FZD7	25	8	24	177	23.0469	1.16823e-13
TIMP3_seq_7_S38_F	TIMP3	25	8	24	177	23.0469	1.16823e-13
CALCA_E174_R	CALCA	30	3	48	152	31.6667	1.52548e-13
PAX6_E129_F	PAX6	22	11	15	187	24.9333	1.75862e-13
FLT1_P615_R	FLT1	31	2	58	144	38.4828	4.83771e-13
IGF2_E134_R	IGF2	29	4	45	154	24.8111	6.69278e-13
BMP6_P398_F	BMP6	30	3	52	149	28.6538	8.00619e-13
NGFR_E328_F	NGFR	29	4	48	153	23.1094	2.0401e-12
FLT3_P302_F	FLT3	32	1	68	129	60.7059	2.11539e-12
MT1A_E13_R	MT1A	19	14	10	191	25.9214	2.12806e-12
FN1_E469_F	FN1	29	4	49	153	22.6378	2.79393e-12
WNT1_P79_R	WNT1	29	4	50	152	22.04	4.30698e-12
WNT1_E157_F	WNT1	28	4	49	148	21.1429	1.3674e-11
ASCL1_E24_F	ASCL1	30	3	59	142	24.0678	1.41146e-11
MCC_E23_R	MCC	26	7	37	165	16.5637	1.54375e-11
RAB32_E314_R	RAB32	21	12	18	184	17.8889	1.63491e-11
MCC_P196_R	MCC	28	5	47	153	18.2298	1.8057e-11
MYLK_E132_R	MYLK	19	14	13	189	19.7308	2.78546e-11
PLXDC2_E337_F	PLXDC2	19	14	13	189	19.7308	2.78546e-11
SLC5A8_P38_R	SLC5A8	26	7	39	163	15.5238	4.00283e-11
BMP3_E147_F	BMP3	33	0	90	112	N/A	4.91385e-11
POMC_P400_R	POMC	30	3	63	136	21.5873	8.29681e-11
COL4A3_E205_R	COL4A3	32	1	81	121	47.8025	9.50086e-11
p16_seq_47_S188_R	CDKN2A	28	5	51	148	16.251	1.08176e-10
EPHA3_P106_R	EPHA3	28	5	52	149	16.0462	1.26925e-10
GDF10_P95_R	GDF10	31	2	72	127	27.3403	1.38493e-10
PAX6_P50_R	PAX6	30	3	65	135	20.7692	1.49843e-10
MDR1_seq_42_S300_R	ABCB1	26	7	42	160	14.1497	1.54877e-10
PROK2_E0_F	PROK2	30	3	66	136	20.6061	1.64538e-10
POMC_P53_F	POMC	31	2	75	127	26.2467	2.51138e-10
WNT5A_E43_F	WNT5A	29	4	61	141	16.7582	3.23447e-10
CDH11_E102_R	CDH11	30	3	69	132	19.1304	5.26543e-10
COL4A3_P545_F	COL4A3	25	8	41	161	12.2713	8.27169e-10
PTPNS1_P301_R	SIRPA	30	3	71	131	18.4507	9.01021e-10
ROR2_P317_R	ROR2	23	10	33	168	11.7091	1.42216e-09
NOTCH3_E403_F	NOTCH3	25	8	43	157	11.4099	2.33808e-09
HLF_E192_F	HLF	24	9	39	163	11.1453	2.62026e-09
BMP3_P56_R	BMP3	32	1	92	110	38.2609	2.73291e-09
ERBB4_P541_F	ERBB4	32	1	92	110	38.2609	2.73291e-09
IGFBP7_P371_F	IGFBP7	27	6	55	147	12.0273	3.14088e-09
THBS1_E207_R	THBS1	13	20	5	197	25.61	4.14136e-09
ALPL_P278_F	ALPL	30	3	75	124	16.5333	4.7831e-09
WNT5A_P655_F	WNT5A	32	1	93	107	36.8172	4.8451e-09
KIT_P367_R	KIT	30	3	76	125	16.4474	5.03839e-09
CALCA_P171_F	CALCA	16	17	12	190	14.902	5.69905e-09
CDH11_P203_R	CDH11	28	5	63	138	12.2667	6.8286e-09
SOX2_P546_F	SOX2	17	16	15	187	13.2458	6.8789e-09
PAX6_P1121_F	PAX6	28	5	64	137	11.9875	9.49081e-09
HTR2A_P853_F	HTR2A	19	14	22	177	10.9188	1.33358e-08
CCKBR_P361_R	CCKBR	31	2	88	114	20.0795	1.3346e-08
ERBB4_P255_F	ERBB4	32	1	97	103	33.9794	1.48562e-08
FGF8_E183_F	FGF8	33	0	111	89	N/A	2.56286e-08
PLXDC1_P236_F	PLXDC1	29	4	75	127	12.2767	3.1083e-08
JAK3_E64_F	JAK3	21	12	32	170	9.29688	3.51187e-08
LOX_P71_F	LOX	15	18	12	190	13.1944	3.79411e-08
DIO3_P90_F	DIO3	16	17	15	187	11.7333	4.42633e-08
PROK2_P390_F	PROK2	32	1	100	98	31.36	4.46055e-08
GJB2_P791_R	GJB2	19	14	25	176	9.55429	5.31668e-08
COL1A1_P5_F	COL1A1	27	6	64	137	9.63281	7.02778e-08
DIO3_P674_F	DIO3	11	22	4	198	24.75	7.58097e-08
IGSF4_P86_R	CADM1	20	13	31	171	8.48635	1.31045e-07
NOTCH3_P198_R	NOTCH3	15	18	14	187	11.131	1.51979e-07
SMO_P455_R	SMO	32	1	107	95	28.4112	1.54324e-07
SEPT5_P441_F	SEPT5	18	15	24	178	8.9	1.73126e-07
SLC5A8_E60_R	SLC5A8	25	8	56	146	8.14732	2.02083e-07
FLT1_P302_F	FLT1	24	9	47	141	8	2.30794e-07
VIM_P343_R	VIM	32	1	110	92	26.7636	3.24268e-07
FN1_P229_R	FN1	23	10	47	155	7.58511	3.32696e-07
PTCH2_P37_F	PTCH2	9	24	2	200	37.5	3.36271e-07
TERT_E20_F	TERT	29	4	84	118	10.1845	3.84185e-07
ROR2_E112_F	ROR2	26	7	64	138	8.00893	3.95875e-07
COL1A2_P48_R	COL1A2	26	7	63	136	8.01814	4.02119e-07
CSPG2_P82_R	VCAN	33	0	124	78	N/A	4.68091e-07
GDF10_E39_F	GDF10	32	1	112	90	25.7143	5.26295e-07
IGFBP7_P297_F	IGFBP7	21	12	39	163	7.3141	5.59029e-07
IGF2_P1036_R	IGF2	32	1	113	89	25.2035	6.68397e-07
HHIP_P307_R	HHIP	31	2	103	99	14.8981	6.87859e-07
MATK_P64_F	MATK	27	6	73	129	7.95205	8.51377e-07
LRP2_E20_F	LRP2	33	0	127	75	N/A	9.40632e-07
CDKN2A_E121_R	CDKN2A	25	8	60	138	7.1875	1.01399e-06
CDKN1C_P626_F	CDKN1C	19	14	32	170	7.20982	1.02184e-06
